# Supplementary material for: Comparative Transcriptome Analysis of Cell-Free Fetal RNA from Amniotic Fluid and RNA from Amniocytes in Uncomplicated Pregnancies
Source: PLoS One. 2015 Jul 16;10(7):e0132955. doi: 10.1371/journal.pone.0132955 (PMC4504687; doi:10.1371/journal.pone.0132955)
Supplement: S1 File — (XLSX) [file pone.0132955.s001.xlsx]

## Sheet: only AFS
Index	Probe Set ID	Description	Gene Symbol	GenbankAccessionID	UniGeneID	p-value	Benjamini Hochberg FDR	First mean value	Am mean value	First detected genes	Am detected genes	CHA 1 signal value	CHA 2 signal value	CHA3 signal value	CHA4 signal value	CHA7 signal value	CHA33 signal value	CHA44 signal value	CHA52 signal value	CHA80 signal value	CHA85 signal value	Am1 sigal value	Am2 sigal value	Am3 sigal value	Am4 sigal value	Am5 sigal value	Am6 sigal value	Am7 sigal value	Am8 sigal value	Am10 sigal value	Am11 sigal value	EntrezGeneID	Alignments	Chromosomal Location	Cytoband	EnsemblID	GO: biological process	GO: cellular component	GO: molecular function	RefSeq	accession	OMIM	Pathway	SwissProt	EC	apoptosis	behavior	cell adhesion	cell cycle
86	11715185_x_at	proline-rich protein BstNI subfamily 1	PRB1	NM_005039	Hs.631726	1.44481e-05	3.76644e-05	3.53883	2.1831	P		3.89398	4.81884	4.5596	3.73504	3.22998	2.64846	2.45524	3.12399	3.91082	3.01233	1.89513	2.41022	1.82095	2.23237	2.30155	2.3229	2.46106	1.88707	2.44546	2.05427	5542	chr12:11504756-11508524 (-) // 100.0 // p13.2 /// chr12:11544475-11548500 (-) // 98.32 // p13.2	chr12p13.2	chr12p13.2	---	---	0005576 // extracellular region // non-traceable author statement /// 0005576 // extracellular region // inferred from electronic annotation	---	NM_005039 /// NM_199353 /// NM_199354	g187165253	180989	---	A5D903 /// P04280 /// Q15218 /// Q86YA1	---
125	11715224_s_at	acyl-CoA oxidase-like	ACOXL	NM_001142807	Hs.253320	6.96659e-11	1.01629e-09	11.8068	3.08303	P		10.0156	13.5057	8.59675	9.46468	7.30923	14.0754	13.1128	13.4761	14.2261	14.2857	3.31364	2.89658	4.78996	3.13402	2.77568	3.08208	3.29047	2.89658	2.55177	2.09952	55289	chr2:111490149-111875799 (+) // 100.0 // q13	chr2q13	chr2q13	ENSG00000153093	0006631 // fatty acid metabolic process // inferred from electronic annotation /// 0006635 // fatty acid beta-oxidation // inferred from electronic annotation /// 0008152 // metabolic process // inferred from electronic annotation /// 0055114 // oxidation reduction // inferred from electronic annotation	0005777 // peroxisome // inferred from electronic annotation	0003995 // acyl-CoA dehydrogenase activity // inferred from electronic annotation /// 0003997 // acyl-CoA oxidase activity // inferred from electronic annotation /// 0016491 // oxidoreductase activity // inferred from electronic annotation /// 0016627 // oxidoreductase activity, acting on the CH-CH group of donors // inferred from electronic annotation /// 0050660 // FAD or FADH2 binding // infer…	NM_001142807	g218563751	---	---	B4DU63 /// C9JQI3 /// Q9NUZ1	---
2774	11717873_x_at	interferon regulatory factor 8	IRF8	NM_002163	Hs.137427	8.81324e-08	4.21178e-07	5.89473	2.19394	P		3.36208	2.86857	3.36208	3.40438	2.53895	8.36623	8.65645	8.65645	8.84087	8.89126	2.02534	2.24857	2.45758	2.12684	1.72309	2.15477	2.10888	2.21919	2.63159	2.24358	3394	chr16:85932408-85956212 (+) // 94.77 // q24.1	chr16q24.1	chr16q24.1	ENSG00000140968	0000122 // negative regulation of transcription from RNA polymerase II promoter // traceable author statement /// 0006350 // transcription // inferred from electronic annotation /// 0006355 // regulation of transcription, DNA-dependent // inferred from electronic annotation /// 0006909 // phagocytosis // inferred from electronic annotation /// 0006955 // immune response // inferred from electroni…	0005634 // nucleus // inferred from electronic annotation	0003677 // DNA binding // inferred from electronic annotation /// 0003700 // sequence-specific DNA binding transcription factor activity // inferred from electronic annotation /// 0003705 // sequence-specific enhancer binding RNA polymerase II transcription factor activity // traceable author statement /// 0005515 // protein binding // inferred from electronic annotation	NM_002163	NM_002163.2	601565	---	B2R8V7 /// Q02556	---
2861	11717960_a_at	potassium channel tetramerisation domain containing 2	KCTD2	NM_015353	Hs.514468	7.91577e-06	2.23084e-05	3.28856	2.4211	P		3.29438	3.12049	3.16896	3.60743	2.62231	3.51188	2.8617	3.52372	3.45185	3.72291	2.64467	2.24857	2.7046	2.85342	2.45282	1.66842	2.43568	2.79549	2.01925	2.38814	23510	chr17:73043288-73061981 (+) // 91.87 // q25.1	chr17q25.1	chr17q25.1	ENSG00000180901	0006813 // potassium ion transport // inferred from electronic annotation	0008076 // voltage-gated potassium channel complex // inferred from electronic annotation /// 0016020 // membrane // inferred from electronic annotation	0005249 // voltage-gated potassium channel activity // inferred from electronic annotation /// 0005515 // protein binding // inferred from electronic annotation	NM_015353	N32812	613422	---	Q14681 /// Q8IYY2	---
3083	11718182_at	cell division cycle associated 5	CDCA5	NM_080668	Hs.434886	6.82156e-09	4.33544e-08	2.86729	2.45461	P		2.64628	2.67912	2.57636	2.48143	2.26648	3.04092	3.29854	3.00398	3.00192	3.67788	2.00393	2.18051	2.41596	2.31463	2.68309	2.66921	2.83871	2.3722	2.35471	2.71313	113130	chr11:64844924-64851623 (-) // 97.19 // q13.1	chr11q12.1	chr11q12.1	ENSG00000146670	0000082 // G1/S transition of mitotic cell cycle // inferred from direct assay /// 0007049 // cell cycle // inferred from electronic annotation /// 0007067 // mitosis // inferred from direct assay /// 0007067 // mitosis // inferred from electronic annotation /// 0007076 // mitotic chromosome condensation // inferred from mutant phenotype /// 0007080 // mitotic metaphase plate congression // infer…	0005634 // nucleus // inferred from sequence or structural similarity /// 0005634 // nucleus // inferred from electronic annotation /// 0005737 // cytoplasm // inferred from sequence or structural similarity /// 0005737 // cytoplasm // inferred from electronic annotation /// 0008278 // cohesin complex // inferred from direct assay	0003682 // chromatin binding // traceable author statement /// 0005515 // protein binding // inferred from electronic annotation /// 0042802 // identical protein binding // inferred from physical interaction	NM_080668	AK291490.1	609374	---	B3KSI5 /// B5MBX0 /// Q3C1X4 /// Q96FF9	---				O
3456	11718555_a_at	cAMP responsive element binding protein 3-like 2	CREB3L2	NM_194071	Hs.719234	6.72508e-09	4.28184e-08	5.7886	2.11863	P		4.05151	4.36575	4.4579	4.97043	2.50965	8.37483	7.47619	7.28428	6.77148	7.62402	2.3818	2.0975	2.0447	1.84935	1.84269	2.41806	2.23276	2.11498	2.1649	2.03951	64764	chr7:137559724-137686847 (-) // 96.8 // q33	chr7q34	chr7q34	ENSG00000182158	0002062 // chondrocyte differentiation // inferred from sequence or structural similarity /// 0002062 // chondrocyte differentiation // inferred from electronic annotation /// 0006350 // transcription // inferred from electronic annotation /// 0006355 // regulation of transcription, DNA-dependent // inferred from electronic annotation /// 0006888 // ER to Golgi vesicle-mediated transport // infer…	0005634 // nucleus // inferred from direct assay /// 0005634 // nucleus // inferred from electronic annotation /// 0005783 // endoplasmic reticulum // inferred from direct assay /// 0005783 // endoplasmic reticulum // inferred from electronic annotation /// 0005789 // endoplasmic reticulum membrane // inferred from electronic annotation /// 0016020 // membrane // inferred from electronic annotati…	0003677 // DNA binding // inferred from electronic annotation /// 0003700 // sequence-specific DNA binding transcription factor activity // inferred from electronic annotation /// 0010843 // promoter binding // inferred from mutant phenotype /// 0010843 // promoter binding // inferred from electronic annotation /// 0035497 // cAMP response element binding // inferred from mutant phenotype /// 004…	NM_194071	AK293048.1	608834	---	A2RRN1 /// A8KAI3 /// C9JJ90 /// C9JPH0 /// Q68D60 /// Q70SY1 /// Q86VD4	---
3471	11718570_at	5'-nucleotidase domain containing 3	NT5DC3	NM_001031701	Hs.48428	9.75299e-07	3.56349e-06	3.76922	2.44297	P		3.89743	3.89576	3.29094	3.40079	2.70584	4.25315	4.13846	4.17285	3.92003	4.01694	2.79708	2.87402	2.74076	2.57896	2.21711	2.36017	2.34107	2.40388	2.13638	1.98032	51559	chr12:104166084-104235015 (-) // 76.56 // q23.3	chr12q22-q23.1	chr12q22-q23.1	ENSG00000111696	---	0005739 // mitochondrion // inferred from electronic annotation /// 0005829 // cytosol // inferred from electronic annotation	0016787 // hydrolase activity // inferred from electronic annotation /// 0046872 // metal ion binding // inferred from electronic annotation	NM_001031701	BC052293.1	611076	---	Q86UY8	EC:3.1.3.-
3923	11719022_at	zinc finger protein 652	ZNF652	NM_001145365	Hs.463375	1.95426e-09	1.47294e-08	6.28223	2.51527	P		5.95696	4.95308	5.45431	5.53971	3.40012	8.46136	8.22711	6.96555	7.27985	6.5843	2.56504	2.72294	2.15396	2.7965	2.89985	2.32132	1.96402	1.98655	2.78748	2.95505	22834	chr17:47366578-47439478 (-) // 92.51 // q21.32	chr17q21.32	chr17q21.32	---	0006350 // transcription // inferred from electronic annotation /// 0045449 // regulation of transcription // inferred from electronic annotation	0005622 // intracellular // inferred from electronic annotation /// 0005634 // nucleus // inferred from electronic annotation	0003676 // nucleic acid binding // inferred from electronic annotation /// 0003677 // DNA binding // inferred from electronic annotation /// 0005515 // protein binding // inferred from physical interaction /// 0008270 // zinc ion binding // inferred from electronic annotation /// 0046872 // metal ion binding // inferred from electronic annotation	NM_001145365 /// NM_014897	BU607811	---	---	A8K9F2 /// Q9Y2D9	---
4076	11719175_a_at	G protein-coupled receptor, family C, group 5, member B	GPRC5B	NM_016235	Hs.148685	9.85264e-08	4.64558e-07	3.23594	2.48044	P		2.99092	2.52632	3.23399	3.56049	2.22503	4.51028	3.89278	2.94329	2.94329	3.53296	2.91739	2.11706	1.9659	1.90786	2.33558	3.52214	2.38553	2.4184	2.87638	2.35813	51704	chr16:19869644-19896220 (-) // 99.05 // p12.3	chr16p12	chr16p12	ENSG00000167191	0007165 // signal transduction // inferred from electronic annotation /// 0007186 // G-protein coupled receptor protein signaling pathway // inferred from electronic annotation /// 0007601 // visual perception // inferred from electronic annotation	0016020 // membrane // inferred from electronic annotation /// 0016021 // integral to membrane // inferred from electronic annotation	0004871 // signal transducer activity // inferred from electronic annotation /// 0004872 // receptor activity // inferred from electronic annotation /// 0004930 // G-protein coupled receptor activity // inferred from electronic annotation /// 0005118 // sevenless binding // inferred from electronic annotation	NM_016235	AF202640.1	605948	GPCRDB_Class_C_Metabotropic_glutamate_pheromone // GenMAPP	B7Z2G0 /// B7Z2X6 /// B7Z440 /// B7Z831 /// B7Z9M4 /// D2DFB0 /// Q9NZH0	---
5079	11720178_at	DEAD (Asp-Glu-Ala-Asp) box polypeptide 28	DDX28	NM_018380	Hs.458313	3.58243e-11	6.27274e-10	13.3371	3.60543	P		13.1751	12.0358	11.8328	11.8676	9.44792	16.7021	14.1729	14.8323	15.7498	13.5546	3.83529	3.8715	2.80262	3.67354	4.52018	4.79703	2.09434	3.37951	3.47294	3.6073	55794	chr16:68054989-68057959 (-) // 99.13 // q22.1	chr16q22.1	chr16q22.1	ENSG00000182810	---	0005634 // nucleus // inferred from electronic annotation /// 0005739 // mitochondrion // inferred from direct assay /// 0005739 // mitochondrion // inferred from electronic annotation /// 0042645 // mitochondrial nucleoid // inferred from direct assay	0000166 // nucleotide binding // inferred from electronic annotation /// 0003676 // nucleic acid binding // inferred from electronic annotation /// 0003723 // RNA binding // inferred from electronic annotation /// 0004386 // helicase activity // inferred from electronic annotation /// 0005524 // ATP binding // inferred from electronic annotation /// 0008026 // ATP-dependent helicase activity // i…	NM_018380	BE383894	607618	---	Q9NUL7	EC:3.6.4.13
5106	11720205_a_at	claudin 12	CLDN12	NM_001185072	Hs.258576	2.4272e-06	7.95352e-06	4.68872	2.5007	P		6.17468	3.88168	4.65544	4.41982	3.04599	5.00999	4.49036	5.51812	4.95121	4.73989	2.49246	2.60509	2.04743	1.86431	2.31976	2.72858	2.92803	2.57714	2.90621	2.53796	9069	chr7:90032647-90045268 (+) // 97.33 // q21.13	chr7q21	chr7q21	ENSG00000157224	0016338 // calcium-independent cell-cell adhesion // inferred from sequence or structural similarity	0005886 // plasma membrane // inferred from electronic annotation /// 0005923 // tight junction // inferred from sequence or structural similarity /// 0005923 // tight junction // inferred from electronic annotation /// 0016020 // membrane // inferred from electronic annotation /// 0016021 // integral to membrane // inferred from electronic annotation /// 0030054 // cell junction // inferred from…	0005198 // structural molecule activity // inferred from electronic annotation /// 0042802 // identical protein binding // inferred from sequence or structural similarity	NM_001185072 /// NM_001185073 /// NM_012129	CR533470.1	611232	---	A8MX62 /// B2R687 /// C9J4P0 /// C9J841 /// P56749 /// Q6FIF6 /// Q7LDZ0	---			O
5405	11720504_s_at	RAB6B, member RAS oncogene family	RAB6B	NM_016577	Hs.707804	1.23733e-06	4.40395e-06	3.94501	2.2093	P		4.01353	2.88731	3.53589	4.39546	2.76987	3.43982	5.30905	4.57408	4.25311	4.27202	2.33237	2.01113	2.39544	2.4734	2.32139	2.24857	2.09434	2.43268	1.90945	1.87423	51560	chr3:133543078-133614691 (-) // 96.1 // q22.1	chr3q22.1	chr3q22.1	ENSG00000154917	0006810 // transport // inferred from electronic annotation /// 0006890 // retrograde vesicle-mediated transport, Golgi to ER // non-traceable author statement /// 0007264 // small GTPase mediated signal transduction // inferred from electronic annotation /// 0015031 // protein transport // inferred from electronic annotation /// 0016192 // vesicle-mediated transport // inferred from electronic a…	0000139 // Golgi membrane // inferred from electronic annotation /// 0005794 // Golgi apparatus // non-traceable author statement /// 0005794 // Golgi apparatus // inferred from electronic annotation /// 0016020 // membrane // inferred from electronic annotation /// 0016023 // cytoplasmic membrane-bounded vesicle // inferred from electronic annotation /// 0031410 // cytoplasmic vesicle // inferre…	0000166 // nucleotide binding // inferred from electronic annotation /// 0003924 // GTPase activity // non-traceable author statement /// 0005515 // protein binding // inferred from physical interaction /// 0005525 // GTP binding // inferred from electronic annotation	NM_016577	NM_016577.3	---	---	C9JB90 /// C9JU14 /// D3DND3 /// Q6AZ91 /// Q9NRW1 /// Q9UL29	---
5470	11720569_a_at	neuronal guanine nucleotide exchange factor	NGEF	NM_001114090	Hs.97316	0.000131551	0.000260827	5.00882	2.58482	P		5.33498	4.53128	4.12053	5.84195	4.13912	5.13269	5.67261	5.58036	4.68226	5.05245	3.14354	2.45342	2.7334	2.11724	2.47653	2.12118	3.80853	1.98296	2.50893	2.50244	25791	chr2:233743396-233877951 (-) // 96.15 // q37.1	chr2q37	chr2q37	ENSG00000066248	0006915 // apoptosis // not recorded /// 0007275 // multicellular organismal development // inferred from electronic annotation /// 0007399 // nervous system development // inferred from electronic annotation /// 0008624 // induction of apoptosis by extracellular signals // not recorded /// 0009987 // cellular process // inferred from electronic annotation /// 0030154 // cell differentiation // i…	0005622 // intracellular // inferred from electronic annotation /// 0005737 // cytoplasm // inferred from direct assay /// 0005737 // cytoplasm // inferred from electronic annotation /// 0005829 // cytosol // not recorded /// 0005886 // plasma membrane // inferred from direct assay /// 0016020 // membrane // inferred from electronic annotation /// 0030426 // growth cone // inferred from electroni…	0005085 // guanyl-nucleotide exchange factor activity // not recorded /// 0005085 // guanyl-nucleotide exchange factor activity // inferred from electronic annotation /// 0005089 // Rho guanyl-nucleotide exchange factor activity // inferred from electronic annotation	NM_001114090 /// NM_019850	NM_019850.2	605991	---	B4DDI2 /// B4DMB8 /// B4DPF7 /// B4DV69 /// C9J2D9 /// C9JTV7 /// Q8N5V2	---	O
5586	11720685_at	cerebellar degeneration-related protein 2-like	CDR2L	NM_014603	Hs.78358	1.96135e-08	1.10338e-07	3.53393	2.09688	P		3.66454	3.58347	3.66454	4.00054	3.57911	3.77961	2.94838	3.62399	3.10387	3.39122	2.09202	2.251	2.16362	2.02278	2.01199	1.96756	2.18218	2.12522	2.1537	1.99873	30850	chr17:72983726-73002213 (+) // 93.86 // q25.1	chr17q25.1	chr17q25.1	ENSG00000109089	---	---	---	NM_014603	AK294006.1	---	---	Q86X02	---
5782	11720881_a_at	EH-domain containing 4	EHD4	NM_139265	Hs.143703	3.82429e-08	1.99853e-07	5.03802	2.5133	P		4.18602	4.54848	4.40088	4.47365	2.60199	6.13812	5.32608	5.70368	7.7741	5.22718	2.82205	2.43913	2.47695	2.10833	3.0048	1.97065	2.49866	2.98593	2.44957	2.37692	30844	chr15:42191637-42264776 (-) // 89.84 // q15.1	chr15q11.1	chr15q11.1	ENSG00000103966	0006907 // pinocytosis // inferred from electronic annotation /// 0030100 // regulation of endocytosis // inferred from electronic annotation	0005634 // nucleus // traceable author statement /// 0005768 // endosome // inferred from electronic annotation /// 0005783 // endoplasmic reticulum // inferred from direct assay /// 0016020 // membrane // inferred from electronic annotation /// 0031901 // early endosome membrane // inferred from electronic annotation /// 0055038 // recycling endosome membrane // inferred from electronic annotati…	0000166 // nucleotide binding // inferred from electronic annotation /// 0003676 // nucleic acid binding // traceable author statement /// 0003924 // GTPase activity // inferred from electronic annotation /// 0005509 // calcium ion binding // inferred from electronic annotation /// 0005515 // protein binding // inferred from physical interaction /// 0005515 // protein binding // inferred from ele…	NM_139265	AK292634.1	605892	---	A8K9B9 /// Q9H223	---
6083	11721182_a_at	lipid phosphate phosphatase-related protein type 4	LPPR4	NM_001166252	Hs.13245	4.40473e-10	4.26461e-09	5.18838	2.2435	P		4.90802	5.30251	5.21195	4.44017	2.88763	6.03739	6.21294	6.07558	5.63354	5.17412	2.09672	2.30318	2.17078	1.96294	2.30755	2.60679	2.11373	2.03993	2.15844	2.67498	9890	chr1:99729847-99775140 (+) // 97.96 // p21.2	chr1p21.2	chr1p21.2	ENSG00000117600	0007409 // axonogenesis // inferred from electronic annotation /// 0046839 // phospholipid dephosphorylation // inferred from electronic annotation	0005887 // integral to plasma membrane // inferred from electronic annotation /// 0009897 // external side of plasma membrane // inferred from electronic annotation /// 0016020 // membrane // inferred from electronic annotation /// 0016021 // integral to membrane // inferred from electronic annotation	0003824 // catalytic activity // inferred from electronic annotation /// 0008195 // phosphatidate phosphatase activity // inferred from electronic annotation /// 0016787 // hydrolase activity // inferred from electronic annotation /// 0042577 // lipid phosphatase activity // inferred from electronic annotation	NM_001166252 /// NM_014839	AK291369.1	607813	---	B4DMD8 /// B4DTT9 /// Q3ZCT6 /// Q7Z2D5 /// Q86XM6	EC:3.1.3.4
6247	11721346_a_at	macrophage expressed 1	MPEG1	NM_001039396	Hs.718450	5.992e-09	3.86693e-08	7.89654	2.19825	P		8.19678	6.15942	9.12005	6.94893	5.29812	8.67602	9.53494	8.31207	7.12359	9.59547	2.00393	2.47718	2.22672	1.86188	2.1297	2.97632	2.08347	2.39687	1.82252	2.00393	219972	chr11:58975984-58980494 (-) // 97.53 // q12.1	chr11q12.1	chr11q12.1	ENSG00000197629	---	0016020 // membrane // inferred from electronic annotation /// 0016021 // integral to membrane // inferred from electronic annotation	---	NM_001039396	BC112230.1	610390	---	B3KUT2 /// B4DVS3 /// Q14864 /// Q2M385	---
6436	11721535_a_at	junctophilin 4	JPH4	NM_001146028	Hs.597841	6.57448e-08	3.24714e-07	3.49312	2.38392	P		3.31027	3.35896	3.33816	4.44017	2.63674	3.31042	3.81207	3.12164	3.7972	3.80559	2.28623	2.01679	2.67911	2.23237	2.6245	2.24857	2.45758	2.38841	2.27376	2.63189	84502	chr14:24037246-24048203 (-) // 94.83 // q11.2	chr14q11	chr14q11	ENSG00000092051	0060314 // regulation of ryanodine-sensitive calcium-release channel activity // traceable author statement /// 0060402 // calcium ion transport into cytosol // traceable author statement	0005792 // microsome // inferred from electronic annotation /// 0014701 // junctional sarcoplasmic reticulum membrane // traceable author statement /// 0016020 // membrane // inferred from electronic annotation /// 0016021 // integral to membrane // inferred from electronic annotation	---	NM_001146028 /// NM_032452	NM_032452.2	---	---	A8K396 /// B7Z967 /// D3DS53 /// Q69F39 /// Q96JJ6	---
6563	11721662_s_at	histone deacetylase 11	HDAC11	NM_001136041	Hs.404802	0.000273197	0.000498544	4.14782	2.26433	P		4.62943	6.03803	4.19739	4.62943	3.76819	3.27019	3.88868	3.59893	3.76492	3.69302	2.15211	1.91836	2.30265	2.28828	1.95095	2.48337	2.18168	2.05412	2.69732	2.61447	79885	chr3:13521662-13547985 (+) // 93.64 // p25.1	chr3p25.1	chr3p25.1	ENSG00000163517	0006350 // transcription // inferred from electronic annotation /// 0014003 // oligodendrocyte development // inferred from electronic annotation /// 0016568 // chromatin modification // traceable author statement /// 0016568 // chromatin modification // inferred from electronic annotation /// 0016575 // histone deacetylation // inferred from direct assay /// 0045449 // regulation of transcriptio…	0000118 // histone deacetylase complex // inferred from direct assay /// 0005634 // nucleus // inferred from direct assay /// 0005634 // nucleus // inferred from electronic annotation /// 0005886 // plasma membrane // inferred from direct assay	0004407 // histone deacetylase activity // inferred from direct assay /// 0005515 // protein binding // inferred from physical interaction /// 0005515 // protein binding // inferred from electronic annotation /// 0008134 // transcription factor binding // traceable author statement /// 0016787 // hydrolase activity // inferred from electronic annotation	NM_001136041 /// NM_024827	BC009676.1	607226	---	B4DDK1 /// B4DQY8 /// B5MC52 /// B5MCQ6 /// B5MCS3 /// B5MCU6 /// B5MCV5 /// B5MD06 /// C9J2I7 /// C9J528 /// C9JBI4 /// C9JEC8 /// C9JMH0 /// Q658J9 /// Q6IA14 /// Q96DB2	EC:3.5.1.98
6591	11721690_a_at	cytochrome b-561	CYB561	NM_001017916	Hs.355264	6.41219e-11	9.56023e-10	8.45386	2.73055	P		8.38288	6.73758	7.95915	7.08353	6.61757	9.44218	10.647	10.0707	10.2692	7.32879	2.72294	3.34973	2.22672	2.01709	2.30155	3.26281	2.21919	3.10818	3.6332	2.4641	1534	chr17:61509664-61523610 (-) // 89.55 // q23.3	chr17q23.3	chr17q23.3	ENSG00000008283	0006091 // generation of precursor metabolites and energy // traceable author statement /// 0006810 // transport // inferred from electronic annotation /// 0022900 // electron transport chain // inferred from electronic annotation	0005887 // integral to plasma membrane // traceable author statement /// 0016020 // membrane // inferred from electronic annotation /// 0016021 // integral to membrane // inferred from electronic annotation	0000293 // ferric-chelate reductase activity // inferred from sequence or structural similarity /// 0000293 // ferric-chelate reductase activity // inferred from electronic annotation /// 0004128 // cytochrome-b5 reductase activity // traceable author statement /// 0046872 // metal ion binding // inferred from electronic annotation	NM_001017916 /// NM_001017917 /// NM_001915	AK303177.1	600019	---	B3KTA1 /// B7Z270 /// B7Z2E3 /// B7Z775 /// B7Z8C7 /// D3DU11 /// P49447	---
6859	11721958_at	yippee-like 2 (Drosophila)	YPEL2	NM_001005404	Hs.463613	4.66997e-07	1.85682e-06	7.51541	2.35932	P		7.39876	8.11843	6.41206	6.69559	4.18781	7.64819	7.0034	8.93276	8.58182	10.1752	2.30559	2.721	2.55326	2.91868	1.94701	2.2102	2.30559	2.32817	2.22175	2.08195	388403	chr17:57408994-57479090 (+) // 98.48 // q22	chr17q22	chr17q22	ENSG00000175155	---	0005634 // nucleus // inferred from electronic annotation /// 0005730 // nucleolus // inferred from electronic annotation	---	NM_001005404	BC132886.1	609723	---	Q96QA6	---
6916	11722015_at	oxidized low density lipoprotein (lectin-like) receptor 1	OLR1	NM_001172632	Hs.412484	1.24467e-06	4.42784e-06	6.58128	2.17126	P		4.65442	5.17475	8.94661	5.94492	5.39172	6.64273	9.65298	6.58684	6.79645	6.02138	2.1541	2.25632	2.26975	2.09295	1.68322	2.7695	2.16446	2.10155	1.99347	2.22726	4973	chr12:10310899-10324802 (-) // 78.55 // p13.2	chr12p13.2-p12.3	chr12p13.2-p12.3	ENSG00000173391	0006508 // proteolysis // traceable author statement /// 0006954 // inflammatory response // inferred from electronic annotation /// 0007155 // cell adhesion // inferred from electronic annotation /// 0007159 // leukocyte cell-cell adhesion // inferred from electronic annotation /// 0008015 // blood circulation // traceable author statement /// 0008219 // cell death // inferred from electronic an…	0005576 // extracellular region // inferred from electronic annotation /// 0005624 // membrane fraction // traceable author statement /// 0005886 // plasma membrane // inferred from electronic annotation /// 0005887 // integral to plasma membrane // traceable author statement /// 0016020 // membrane // inferred from electronic annotation /// 0016021 // integral to membrane // inferred from electr…	0004872 // receptor activity // inferred from electronic annotation /// 0005041 // low-density lipoprotein receptor activity // inferred from electronic annotation /// 0005488 // binding // inferred from electronic annotation /// 0005529 // sugar binding // inferred from electronic annotation	NM_001172632 /// NM_001172633 /// NM_002543	NM_002543.3	602601	---	B4DI48 /// B4DNS7 /// B7ZAN8 /// P78380	---			O
7151	11722250_s_at	methyl-CpG binding domain protein 6	MBD6	NM_052897	Hs.524523	0.00477953	0.00668001	3.25028	3.62746	P		3.53234	4.08001	3.5311	3.60176	3.15429	2.86045	3.23695	2.75281	2.86492	2.88815	2.8974	3.44257	4.09339	2.05727	3.92094	3.01354	4.77174	3.67516	4.18036	4.22227	114785	chr12:57916491-57923931 (+) // 95.59 // q13.3	---	---	ENSG00000166987	---	0005634 // nucleus // inferred from electronic annotation	0003677 // DNA binding // inferred from electronic annotation	NM_052897	BC065530.1	---	---	B4DLG8 /// Q6AHW5 /// Q6P0P0 /// Q96DN6	---
7250	11722349_a_at	Lck interacting transmembrane adaptor 1	LIME1	NM_017806	Hs.233220	8.4379e-06	2.35741e-05	4.61128	2.55481	P		4.48793	3.70284	3.76937	3.91241	2.8677	6.72064	5.31064	4.14412	5.91163	5.28547	2.87179	2.4817	2.33555	2.01358	2.7141	3.0077	2.62881	2.46739	2.75629	2.27115	54923	chr20:62367649-62370456 (+) // 81.62 // q13.33	chr20q13.3	chr20q13.3	ENSG00000197114 /// ENSG00000203896	---	0005886 // plasma membrane // inferred from electronic annotation /// 0016020 // membrane // inferred from electronic annotation /// 0016021 // integral to membrane // inferred from electronic annotation	---	NM_017806	NM_017806.2	609809	---	Q9H400	---
7300	11722399_a_at	death-associated protein kinase 3	DAPK3	NM_001348	Hs.631844	0.0604244	0.0716864	2.88439	2.77525	P		2.97523	3.12795	3.41046	3.25796	2.5741	2.51724	2.86496	2.34889	3.13306	2.63405	2.76732	2.60278	1.98779	3.4129	3.56968	3.01028	2.44094	2.89641	2.89232	2.17209	1613	chr19:3957980-3971068 (-) // 97.18 // p13.3	chr19p13.3	chr19p13.3	ENSG00000167657	0006468 // protein phosphorylation // inferred from direct assay /// 0006468 // protein phosphorylation // inferred from electronic annotation /// 0006915 // apoptosis // inferred from electronic annotation /// 0006917 // induction of apoptosis // inferred from direct assay /// 0006917 // induction of apoptosis // inferred from mutant phenotype /// 0006917 // induction of apoptosis // inferred fr…	0005634 // nucleus // inferred from sequence or structural similarity /// 0005634 // nucleus // inferred from electronic annotation /// 0005634 // nucleus // traceable author statement /// 0005737 // cytoplasm // inferred from electronic annotation	0000166 // nucleotide binding // inferred from electronic annotation /// 0004672 // protein kinase activity // inferred from electronic annotation /// 0004674 // protein serine/threonine kinase activity // inferred from direct assay /// 0004674 // protein serine/threonine kinase activity // inferred from electronic annotation /// 0005515 // protein binding // inferred from physical interaction //…	NM_001348	BF686824	603289	---	B3KNJ3 /// B3KSK3 /// O43293 /// Q05JY4	EC:2.7.11.1	O
7421	11722520_a_at	hexokinase domain containing 1	HKDC1	NM_025130	Hs.522988	1.92734e-23	1.58668e-19	2325.72	3.51319	P		2098.7	2073.14	1796.63	1816.56	1500.66	2713.37	2860.66	2851.73	2720.77	2824.97	2.87702	3.83699	3.82337	4.11806	3.49785	3.26281	4.26685	3.27572	4.22303	1.95019	80201	chr10:70979936-71027308 (+) // 97.96 // q22.1	chr10q22.1	chr10q22.1	ENSG00000156510	0005975 // carbohydrate metabolic process // inferred from electronic annotation /// 0006096 // glycolysis // inferred from electronic annotation	0005634 // nucleus // inferred from direct assay /// 0005730 // nucleolus // inferred from direct assay /// 0005739 // mitochondrion // inferred from direct assay	0000166 // nucleotide binding // inferred from electronic annotation /// 0004396 // hexokinase activity // inferred from electronic annotation /// 0005524 // ATP binding // inferred from electronic annotation /// 0016301 // kinase activity // inferred from electronic annotation /// 0016740 // transferase activity // inferred from electronic annotation /// 0016773 // phosphotransferase activity, a…	NM_025130	BC110505.2	---	---	A8K4Q9 /// B3KT70 /// B4E0J9 /// B5MDN9 /// Q2TB90	EC:2.7.1.1
7849	11722948_a_at	CMT1A duplicated region transcript 4 /// family with sequence similarity 18, member B2	CDRT4 /// FAM18B2	NM_001135036	Hs.164595	8.53536e-08	4.09603e-07	7.42287	2.0174	P		9.33924	10.6381	9.61303	9.1045	6.5912	6.08835	5.18699	5.19054	6.98182	5.49494	1.90027	2.10839	2.22672	1.86188	1.91951	2.09663	2.12486	1.85201	2.01709	2.06669	201158 /// 284040	chr17:15339331-15370925 (-) // 70.79 // p12	chr17p12	chr17p12	ENSG00000175106 /// ENSG00000239704	---	0016020 // membrane // inferred from electronic annotation /// 0016021 // integral to membrane // inferred from electronic annotation	---	NM_001135036 /// NM_145301 /// NM_173622	BC029542.1	---	---	B4E0Q0 /// C9J2W2 /// C9J6R6 /// C9JPH1 /// C9JYS5 /// Q8N9R6 /// Q96ET8	---
7896	11722995_at	alcohol dehydrogenase 1B (class I), beta polypeptide	ADH1B	NM_000668	Hs.4	3.19495e-05	7.52825e-05	3.2481	2.12506	P		3.893	3.47984	3.98754	4.51836	3.49048	2.54301	2.33289	2.77836	3.09763	2.35985	1.91045	2.09185	2.07872	2.19082	1.82252	2.43968	2.33843	2.21919	2.23934	1.91963	125	chr4:100226120-100242599 (-) // 82.27 // q23	chr4q23	chr4q23	ENSG00000196616	0006069 // ethanol oxidation // inferred from direct assay /// 0008152 // metabolic process // inferred from electronic annotation /// 0055114 // oxidation reduction // inferred from electronic annotation	0005737 // cytoplasm // inferred from electronic annotation	0003824 // catalytic activity // inferred from electronic annotation /// 0004022 // alcohol dehydrogenase (NAD) activity // inferred from electronic annotation /// 0004024 // alcohol dehydrogenase activity, zinc-dependent // inferred from direct assay /// 0005488 // binding // inferred from electronic annotation /// 0008270 // zinc ion binding // inferred from direct assay /// 0008270 // zinc ion…	NM_000668	D00137.1	103720 /// 103780	---	A8MYN5 /// B4DVC3 /// B4E1R1 /// B4E2R9 /// B7ZB36 /// P00325	EC:1.1.1.1
8219	11723318_x_at	KIAA1467	KIAA1467	NM_020853	Hs.132660	7.80044e-08	3.776e-07	4.01424	2.38951	P		4.43935	3.3497	3.92119	3.98754	2.57567	4.0611	3.56786	4.78781	3.88648	5.56571	2.44197	2.61698	2.0129	2.3834	2.34531	1.99748	2.29957	2.02173	3.03897	2.73675	57613	chr12:13197217-13236387 (+) // 90.89 // p13.1	chr12p13.1	chr12p13.1	ENSG00000084444	---	0016020 // membrane // inferred from electronic annotation /// 0016021 // integral to membrane // inferred from electronic annotation	---	NM_020853	BC132772.1	---	---	A2RU67 /// B4DGR8 /// Q69YM1	---
8589	11723688_at	cAMP responsive element binding protein-like 2	CREBL2	NM_001310	Hs.591156	1.92876e-06	6.49294e-06	2.75704	3.2443	P		2.41492	2.67241	2.67241	2.54764	2.41494	2.84284	3.49846	2.62966	2.98301	2.89411	3.57864	3.05552	3.73329	3.81131	3.35354	2.14589	3.11057	4.33404	2.63605	2.68414	1389	chr12:12764766-12798131 (+) // 96.19 // p13.2	chr12p13	chr12p13	ENSG00000111269	0006350 // transcription // traceable author statement /// 0006350 // transcription // inferred from electronic annotation /// 0006355 // regulation of transcription, DNA-dependent // inferred from electronic annotation /// 0007049 // cell cycle // inferred from electronic annotation /// 0007165 // signal transduction // traceable author statement /// 0045449 // regulation of transcription // inf…	0005634 // nucleus // inferred from electronic annotation /// 0005634 // nucleus // traceable author statement	0003677 // DNA binding // inferred from electronic annotation /// 0003700 // sequence-specific DNA binding transcription factor activity // inferred from electronic annotation /// 0003700 // sequence-specific DNA binding transcription factor activity // traceable author statement /// 0043565 // sequence-specific DNA binding // inferred from electronic annotation /// 0046983 // protein dimerizatio…	NM_001310	BC104873.1	603476	---	O60519 /// Q2PQI3	---				O
8821	11723920_at	kelch repeat and BTB (POZ) domain containing 10	KBTBD10	NM_006063	Hs.50550	5.82518e-09	3.76987e-08	7.18992	2.08726	P		4.71204	5.77921	6.23466	5.31393	2.3805	10.8533	9.39147	9.07262	8.18935	9.9721	2.21524	1.95585	2.22867	1.83358	2.17066	2.12827	1.99108	2.02142	2.00265	2.32512	10324	chr2:170366045-170382768 (+) // 98.61 // q31.1	chr2q31.1	chr2q31.1	ENSG00000239474	0006941 // striated muscle contraction // traceable author statement /// 0031275 // regulation of lateral pseudopodium assembly // inferred from electronic annotation	0001726 // ruffle // inferred from electronic annotation /// 0005737 // cytoplasm // inferred from direct assay /// 0005737 // cytoplasm // inferred from electronic annotation /// 0005856 // cytoskeleton // inferred from electronic annotation /// 0005886 // plasma membrane // inferred from direct assay /// 0031143 // pseudopodium // inferred from electronic annotation /// 0042995 // cell projecti…	0005515 // protein binding // inferred from electronic annotation	NM_006063	AI126808	607701	---	B2RE63 /// O60662 /// Q3ZTS6	---
9020	11724119_at	sterile alpha motif domain containing 9-like	SAMD9L	NM_152703	Hs.489118	5.90802e-08	2.95043e-07	8.68846	2.60563	P		8.32907	6.07143	6.89439	6.23861	4.51135	8.85507	10.1681	10.5944	11.0308	14.1914	2.87702	2.81027	2.5389	2.41158	3.04255	2.72945	2.61965	2.62907	2.58128	1.8165	219285	chr7:92759368-92777698 (-) // 90.75 // q21.2	chr7q21.2	chr7q21.2	ENSG00000177409	---	---	---	NM_152703	NM_152703.2	611170	---	B4E2J8 /// B4E3M1 /// Q8IVG5	---
9263	11724362_at	phosphoinositide kinase, FYVE finger containing	PIKFYVE	NM_001178000	Hs.173939	1.37294e-11	3.11116e-10	8.83144	2.03574	P		8.91744	9.73901	8.92676	11.539	5.40689	9.32089	7.34203	10.4357	8.04687	8.63979	1.86569	1.86569	2.55823	1.95587	1.92461	2.09757	2.09434	1.75997	2.17789	2.05759	200576	chr2:209130990-209223475 (+) // 94.71 // q34	chr2q34	chr2q34	ENSG00000115020	0006898 // receptor-mediated endocytosis // inferred from mutant phenotype /// 0023034 // intracellular signaling pathway // inferred from electronic annotation /// 0034504 // protein localization in nucleus // inferred from mutant phenotype /// 0042147 // retrograde transport, endosome to Golgi // inferred from mutant phenotype /// 0044267 // cellular protein metabolic process // inferred from e…	0005768 // endosome // inferred from electronic annotation /// 0005829 // cytosol // inferred from electronic annotation /// 0010008 // endosome membrane // inferred from direct assay /// 0010008 // endosome membrane // inferred from electronic annotation /// 0012506 // vesicle membrane // inferred from electronic annotation /// 0016020 // membrane // inferred from electronic annotation /// 00314…	0000166 // nucleotide binding // inferred from electronic annotation /// 0000285 // 1-phosphatidylinositol-3-phosphate 5-kinase activity // inferred from electronic annotation /// 0005515 // protein binding // inferred from physical interaction /// 0005515 // protein binding // inferred from electronic annotation /// 0005524 // ATP binding // inferred from electronic annotation /// 0008270 // zin…	NM_001178000 /// NM_015040 /// NM_152671	AY457063.1	121850 /// 609414	---	C9JBD9 /// Q08AR7 /// Q08AR8 /// Q53ST3 /// Q53T36 /// Q6ZS32 /// Q8N5H0 /// Q9Y2I7	EC:2.7.1.150
9294	11724393_at	chromosome 2 open reading frame 55	C2orf55	NM_207362	Hs.469398	9.44138e-10	8.0199e-09	20.3759	3.52746	P		11.8505	11.56	11.718	11.5496	9.47449	30.4951	30.206	27.5898	28.9447	30.3712	2.43325	5.33214	3.16605	4.20711	4.27363	3.03038	4.1782	4.20793	1.88495	2.56097	343990	chr2:99410308-99552702 (-) // 96.11 // q11.2	chr2q11.2	chr2q11.2	ENSG00000196872	---	---	---	NM_207362	AW591293	---	---	A8MSQ8 /// Q6NV74	---
9304	11724403_at	nitric oxide synthase 2, inducible	NOS2	NM_000625	Hs.709191	1.3805e-07	6.27438e-07	4.16714	2.21561	P		3.39486	4.21526	4.06866	3.74737	2.404	4.66717	4.04927	4.66821	4.81051	5.64607	2.3438	2.24857	2.18104	2.12684	2.239	2.19684	2.34349	2.1071	2.14269	2.22672	4843	chr17:26083791-26127555 (-) // 99.6 // q11.2	chr17q11.2-q12	chr17q11.2-q12	ENSG00000007171	0001912 // positive regulation of leukocyte mediated cytotoxicity // traceable author statement /// 0002227 // innate immune response in mucosa // non-traceable author statement /// 0006527 // arginine catabolic process // inferred from direct assay /// 0006801 // superoxide metabolic process // inferred from sequence or structural similarity /// 0006809 // nitric oxide biosynthetic process // in…	0005622 // intracellular // inferred from direct assay /// 0005634 // nucleus // inferred from sequence or structural similarity /// 0005737 // cytoplasm // inferred from direct assay /// 0005829 // cytosol // not recorded /// 0005829 // cytosol // inferred from mutant phenotype	0004517 // nitric-oxide synthase activity // not recorded /// 0004517 // nitric-oxide synthase activity // inferred from direct assay /// 0004517 // nitric-oxide synthase activity // inferred from electronic annotation /// 0005506 // iron ion binding // inferred from electronic annotation /// 0005515 // protein binding // inferred from physical interaction /// 0005516 // calmodulin binding // inf…	NM_000625	NM_000625.4	145500 /// 163730 /// 248310 /// 611162	---	B4E2F7 /// P35228 /// Q9UM94	EC:1.14.13.39
10107	11725206_a_at	otoraplin	OTOR	NM_020157	Hs.41119	4.43186e-08	2.28033e-07	3.18429	1.92672	P		3.00185	2.79865	3.66454	3.27522	2.84488	3.32364	2.99498	3.48108	3.3515	3.10653	1.90027	2.08189	1.73849	1.88414	1.92351	1.92703	2.09923	1.63202	2.01635	2.06429	56914	chr20:16728997-16732809 (+) // 99.4 // p12.1	chr20p12.1-p11.23	chr20p12.1-p11.23	ENSG00000125879	0001502 // cartilage condensation // inferred from electronic annotation /// 0007605 // sensory perception of sound // traceable author statement	0005576 // extracellular region // inferred from electronic annotation	---	NM_020157	AF243505.1	606067	---	Q9NRC9	---
10149	11725248_a_at	zinc finger protein 498	ZNF498	NM_145115	Hs.446297	5.51264e-07	2.15322e-06	3.579	2.12311	P		2.99092	3.67748	2.412	2.79095	2.27147	3.89435	4.03899	4.45692	4.26835	4.98857	2.01409	2.24857	2.22672	2.12684	2.13487	2.49369	2.00036	2.11202	2.03506	1.83891	221785	chr7:99214588-99230030 (+) // 84.97 // q22.1	chr7q22.1	chr7q22.1	ENSG00000197037	0006350 // transcription // inferred from electronic annotation /// 0006355 // regulation of transcription, DNA-dependent // inferred from electronic annotation /// 0016032 // viral reproduction // inferred from electronic annotation /// 0045449 // regulation of transcription // inferred from electronic annotation	0005622 // intracellular // inferred from electronic annotation /// 0005634 // nucleus // inferred from electronic annotation	0003676 // nucleic acid binding // inferred from electronic annotation /// 0003677 // DNA binding // inferred from electronic annotation /// 0003700 // sequence-specific DNA binding transcription factor activity // inferred from electronic annotation /// 0008270 // zinc ion binding // inferred from electronic annotation /// 0046872 // metal ion binding // inferred from electronic annotation	NM_145115	BC114941.1	---	---	B3KPY4 /// C9K079 /// Q6NSZ9	---
10153	11725252_at	family with sequence similarity 120C	FAM120C	NM_017848	Hs.86045	6.05155e-11	9.1585e-10	4.94237	2.81952	P		4.64531	3.92561	5.68545	5.24314	3.55569	4.87976	5.32616	5.91748	4.92232	5.32278	3.7488	3.47574	2.73339	2.75389	2.0292	3.24026	2.16279	2.62353	2.56156	2.86605	54954	chrX:54094767-54210010 (-) // 93.83 // p11.22	chrXp11.22	chrXp11.22	ENSG00000184083	---	---	---	NM_017848 /// NM_198456	NM_017848.4	300741	---	B1AQ10 /// C9JW42 /// Q642I8 /// Q9NX05	---
10270	11725369_at	small proline-rich protein 1B	SPRR1B	NM_003125	Hs.1076	1.20028e-11	2.85724e-10	13.3234	1.93654	P		4.65168	19.7302	5.15455	29.4889	5.28367	13.6044	13.9266	14.3875	17.5204	9.48609	2.09952	1.87148	1.64124	1.79888	1.72309	2.12737	2.10659	1.89667	2.20027	1.90027	6699	chr1:153004551-153005376 (+) // 91.46 // q21.3	chr1q21-q22	chr1q21-q22	ENSG00000169469	0008544 // epidermis development // traceable author statement /// 0018149 // peptide cross-linking // inferred from direct assay /// 0030216 // keratinocyte differentiation // inferred from direct assay /// 0031424 // keratinization // inferred from electronic annotation	0001533 // cornified envelope // inferred from direct assay /// 0005737 // cytoplasm // inferred from electronic annotation /// 0005737 // cytoplasm // traceable author statement	0005198 // structural molecule activity // inferred from direct assay /// 0005198 // structural molecule activity // traceable author statement /// 0030674 // protein binding, bridging // inferred from direct assay	NM_003125	NM_003125.2	182266	---	P22528 /// Q2I377	---
10351	11725450_a_at	transmembrane protein 45B	TMEM45B	NM_138788	Hs.504301	8.68303e-06	2.41646e-05	3.96988	2.14889	P		4.61124	3.54219	4.61124	5.20952	3.45031	3.61436	3.22111	3.08809	3.67396	4.67679	1.96856	2.09127	2.12024	2.2511	2.00401	2.3705	2.09434	2.68507	1.90579	1.99804	120224	chr11:129722367-129729899 (+) // 61.82 // q24.3	chr11q24.3	chr11q24.3	ENSG00000151715	---	0016020 // membrane // inferred from electronic annotation /// 0016021 // integral to membrane // inferred from electronic annotation	---	NM_138788	BC016153.1	---	---	Q96B21	---
10423	11725522_at	mesoderm posterior 1 homolog (mouse)	MESP1	NM_018670	Hs.447531	8.73954e-09	5.40287e-08	3.60563	2.46172	P		2.97636	3.10866	3.30829	3.04159	2.54728	4.73595	4.4083	3.62916	4.08427	4.2165	2.25658	2.4736	1.96247	1.77498	2.77568	2.10261	2.65181	2.76593	3.17857	2.67498	55897	chr15:90291891-90294541 (-) // 86.66 // q26.1	chr15q26.1	chr15q26.1	ENSG00000166823	0001947 // heart looping // inferred from sequence or structural similarity /// 0001947 // heart looping // inferred from electronic annotation /// 0003007 // heart morphogenesis // inferred from electronic annotation /// 0003139 // secondary heart field specification // inferred from sequence or structural similarity /// 0003139 // secondary heart field specification // inferred from electronic …	0005634 // nucleus // inferred by curator /// 0005634 // nucleus // inferred from electronic annotation	0003677 // DNA binding // inferred from electronic annotation /// 0003700 // sequence-specific DNA binding transcription factor activity // inferred from direct assay /// 0003700 // sequence-specific DNA binding transcription factor activity // inferred from electronic annotation /// 0010843 // promoter binding // inferred from direct assay /// 0030528 // transcription regulator activity // infer…	NM_018670	NM_018670.3	608689	---	Q9BRJ9 /// Q9NSF0	---		O
10461	11725560_a_at	reversion-inducing-cysteine-rich protein with kazal motifs	RECK	NM_021111	Hs.388918	1.56674e-08	9.05241e-08	9.85122	2.2191	P		9.89262	12.2566	10.6629	10.4394	6.47318	11.3202	9.70644	8.59764	8.19686	10.9665	2.14471	2.48053	2.13023	1.65021	2.24405	2.05375	1.92671	2.34535	2.72634	2.48915	8434	chr9:36036668-36124449 (+) // 96.4 // p13.3	chr9p13.3	chr9p13.3	ENSG00000122707	0001955 // blood vessel maturation // inferred from electronic annotation /// 0030198 // extracellular matrix organization // inferred from electronic annotation	0000300 // peripheral to membrane of membrane fraction // inferred from direct assay /// 0005624 // membrane fraction // traceable author statement /// 0005886 // plasma membrane // inferred from electronic annotation /// 0016020 // membrane // inferred from electronic annotation /// 0031225 // anchored to membrane // inferred from electronic annotation	0004866 // endopeptidase inhibitor activity // inferred from direct assay /// 0004866 // endopeptidase inhibitor activity // inferred from electronic annotation /// 0004867 // serine-type endopeptidase inhibitor activity // inferred from electronic annotation /// 0008191 // metalloendopeptidase inhibitor activity // traceable author statement /// 0030414 // peptidase inhibitor activity // inferre…	NM_021111	BC137093.1	605227	---	A8K9D8 /// B2RCE6 /// O95980 /// Q6P9E2	---
10564	11725663_a_at	solute carrier family 16, member 14 (monocarboxylic acid transporter 14)	SLC16A14	NM_152527	Hs.504317	9.94857e-08	4.68723e-07	4.09878	2.18315	P		4.32839	5.94498	5.64508	4.87284	4.46579	3.04661	2.81515	3.70193	3.11815	3.04885	2.38701	2.07985	2.23514	2.29644	2.06012	2.42743	2.16652	1.72309	2.2292	2.22672	151473	chr2:230899695-230933715 (-) // 96.71 // q36.3	chr2q36.3	chr2q36.3	ENSG00000163053	0006810 // transport // inferred from electronic annotation /// 0055085 // transmembrane transport // inferred from electronic annotation	0005886 // plasma membrane // inferred from electronic annotation /// 0016020 // membrane // inferred from electronic annotation /// 0016021 // integral to membrane // inferred from electronic annotation	0015293 // symporter activity // inferred from electronic annotation	NM_152527	AK292873.1	---	---	B3KNY7 /// C9JIV1 /// C9JME4 /// Q05BQ4 /// Q6ZWE5 /// Q7RTX9	---
10678	11725777_a_at	PR domain containing 2, with ZNF domain	PRDM2	NM_001007257	Hs.371823	2.36144e-09	1.73189e-08	4.34532	2.20998	P		4.24535	2.75128	3.83145	3.0903	2.83788	6.0362	4.88973	5.36957	5.52932	4.87214	2.26078	2.29072	1.68114	1.77203	2.36913	2.13087	2.45758	2.3272	2.08522	2.72512	7799	chr1:14031108-14151574 (+) // 96.38 // p36.21	chr1p36.21	chr1p36.21	ENSG00000116731	0006350 // transcription // inferred from electronic annotation /// 0006355 // regulation of transcription, DNA-dependent // non-traceable author statement /// 0032355 // response to estradiol stimulus // inferred from electronic annotation /// 0045449 // regulation of transcription // inferred from electronic annotation	0005622 // intracellular // inferred from electronic annotation /// 0005634 // nucleus // inferred from direct assay /// 0005634 // nucleus // non-traceable author statement /// 0005634 // nucleus // inferred from electronic annotation /// 0005794 // Golgi apparatus // inferred from direct assay	0003676 // nucleic acid binding // inferred from electronic annotation /// 0003677 // DNA binding // inferred from electronic annotation /// 0003700 // sequence-specific DNA binding transcription factor activity // non-traceable author statement /// 0005515 // protein binding // inferred from electronic annotation /// 0008168 // methyltransferase activity // inferred from electronic annotation //…	NM_001007257 /// NM_001135610 /// NM_012231 /// NM_015866	CD370949	601196	---	A8MW16 /// A8MWY4 /// B1AJZ4 /// B4DEP3 /// B4DU02 /// Q13029 /// Q59H82 /// Q5THJ0 /// Q5THJ1	EC:2.1.1.43
10774	11725873_a_at	zona pellucida binding protein 2	ZPBP2	NM_198844	Hs.367245	7.62611e-07	2.86785e-06	3.85589	2.17715	P		4.14363	3.97249	3.93451	4.42532	2.45663	3.87804	3.82438	3.16804	3.98912	4.76671	1.72383	2.51072	2.49968	2.34924	2.24941	2.21924	1.909	2.17833	2.01709	2.11493	124626	chr17:38024416-38034001 (+) // 70.41 // q12	chr17q12	chr17q12	ENSG00000186075	0007339 // binding of sperm to zona pellucida // inferred from electronic annotation	0005576 // extracellular region // inferred from electronic annotation	---	NM_198844 /// NM_199321	NM_199321.2	608499	---	Q6X784	---
10788	11725887_at	family with sequence similarity 167, member B	FAM167B	NM_032648	Hs.18449	2.24878e-06	7.44394e-06	3.50297	2.49712	P		3.36208	3.67429	3.39219	3.7166	2.66454	3.83206	3.4892	3.96814	3.39566	3.5349	2.3891	2.56863	2.58486	2.02375	2.78571	2.48753	2.66767	2.50393	2.05786	2.90213	84734	chr1:32712817-32714461 (+) // 95.6 // p35.1	chr1p35.1	chr1p35.1	ENSG00000183615	---	---	---	NM_032648	NM_032648.2	---	---	Q9BTA0	---
10822	11725921_at	chromosome 1 open reading frame 64	C1orf64	NM_178840	Hs.29190	1.06397e-05	2.88477e-05	2.97812	2.29482	P		3.19172	3.18881	3.92519	3.60743	2.41494	2.69295	2.83025	2.53661	2.84843	2.54488	2.28997	2.38688	2.27504	2.25087	2.35386	2.03484	2.63658	2.65012	1.98103	2.08897	149563	chr1:16330730-16335302 (+) // 44.77 // p36.13	chr1p36.13	chr1p36.13	ENSG00000183888	---	---	---	NM_178840	NM_178840.2	---	---	Q8NEQ6	---
10836	11725935_at	calcium/calmodulin-dependent protein kinase II alpha	CAMK2A	NM_015981	Hs.716391	8.32765e-06	2.33003e-05	10.4818	2.39923	P		8.98773	9.44905	13.3014	9.92834	8.11214	10.821	10.6453	10.518	11.3487	11.706	2.09952	1.99876	2.22672	2.93886	2.40178	2.28182	2.5974	2.14862	3.11955	2.1793	815	chr5:149598961-149669403 (-) // 93.98 // q32	chr5q32	chr5q32	ENSG00000070808	0006468 // protein phosphorylation // inferred from direct assay /// 0006468 // protein phosphorylation // inferred from electronic annotation /// 0051092 // positive regulation of NF-kappaB transcription factor activity // inferred from mutant phenotype	0005654 // nucleoplasm // not recorded /// 0005829 // cytosol // not recorded /// 0005886 // plasma membrane // not recorded /// 0005886 // plasma membrane // inferred from electronic annotation /// 0005954 // calcium- and calmodulin-dependent protein kinase complex // traceable author statement /// 0016020 // membrane // inferred from electronic annotation /// 0030054 // cell junction // inferre…	0000166 // nucleotide binding // inferred from electronic annotation /// 0004672 // protein kinase activity // inferred from electronic annotation /// 0004674 // protein serine/threonine kinase activity // inferred from electronic annotation /// 0004683 // calmodulin-dependent protein kinase activity // inferred from electronic annotation /// 0005515 // protein binding // inferred from physical i…	NM_015981 /// NM_171825	NM_015981.3	114078	Calcium_regulation_in_cardiac_cells // GenMAPP /// Smooth_muscle_contraction // GenMAPP	A8K161 /// Q7LDD5 /// Q8IWE0 /// Q9UQM7	EC:2.7.11.17
11081	11726180_a_at	SRY (sex determining region Y)-box 6	SOX6	NM_001145811	Hs.368226	1.18655e-05	3.17151e-05	3.83408	2.34295	P		3.54144	4.01794	4.52123	3.86192	3.75488	3.23963	4.06618	3.45701	4.0478	3.83277	2.17258	2.21793	2.56777	2.46281	2.07246	2.55494	2.35936	2.15784	2.18881	2.67498	55553	chr11:15987995-16424413 (-) // 97.79 // p15.2	chr11p15.3	chr11p15.3	ENSG00000110693	0000122 // negative regulation of transcription from RNA polymerase II promoter // inferred from electronic annotation /// 0000902 // cell morphogenesis // inferred from electronic annotation /// 0001701 // in utero embryonic development // inferred from electronic annotation /// 0006325 // chromatin organization // non-traceable author statement /// 0006350 // transcription // inferred from elec…	0005634 // nucleus // inferred from direct assay /// 0005634 // nucleus // non-traceable author statement /// 0005634 // nucleus // inferred from electronic annotation /// 0005730 // nucleolus // inferred from direct assay	0003677 // DNA binding // non-traceable author statement /// 0003677 // DNA binding // inferred from electronic annotation /// 0003700 // sequence-specific DNA binding transcription factor activity // non-traceable author statement /// 0003700 // sequence-specific DNA binding transcription factor activity // inferred from electronic annotation /// 0005515 // protein binding // inferred from elect…	NM_001145811 /// NM_001145819 /// NM_017508 /// NM_033326	BX108817	607257	---	A8MRT1 /// P35712	---
11312	11726411_a_at	zinc finger and BTB domain containing 7C	ZBTB7C	NM_001039360	Hs.515388	1.79191e-08	1.01819e-07	3.73377	2.18777	P		3.10328	3.01729	2.85926	2.89524	2.43673	4.94354	4.63178	3.85644	4.95538	4.63879	1.98532	1.99876	2.21744	2.01709	2.26781	2.23548	2.34273	2.16175	2.55184	2.09952	201501	chr18:45553257-45691937 (-) // 93.97 // q21.1	chr18q21.1	chr18q21.1	ENSG00000184828	---	0005622 // intracellular // inferred from electronic annotation	0003676 // nucleic acid binding // inferred from electronic annotation /// 0005515 // protein binding // inferred from electronic annotation /// 0008270 // zinc ion binding // inferred from electronic annotation /// 0046872 // metal ion binding // inferred from electronic annotation	NM_001039360	NM_001039360.1	---	---	A1YPR0 /// B2RG49 /// B2RG53 /// B2RG63 /// B2RG76 /// B2RGG0 /// B4DKU0	---
11589	11726688_at	cathelicidin antimicrobial peptide	CAMP	NM_004345	Hs.51120	2.5261e-05	6.12582e-05	3.37746	2.44308	P		3.60743	3.18335	3.60743	3.78672	2.48588	4.63155	3.45574	3.31912	2.88599	2.81139	2.09952	2.72294	2.64499	2.3871	2.51873	2.56459	2.34509	2.89877	2.17189	2.07721	820	chr3:48264838-48266979 (+) // 93.92 // p21.31	chr3p21.3	chr3p21.3	ENSG00000164047	0001934 // positive regulation of protein phosphorylation // inferred from electronic annotation /// 0006952 // defense response // inferred from electronic annotation /// 0008284 // positive regulation of cell proliferation // inferred from electronic annotation /// 0042742 // defense response to bacterium // traceable author statement /// 0042742 // defense response to bacterium // inferred fro…	0005576 // extracellular region // inferred from electronic annotation /// 0005615 // extracellular space // inferred from electronic annotation /// 0005737 // cytoplasm // inferred from electronic annotation /// 0042581 // specific granule // inferred from electronic annotation /// 0042995 // cell projection // inferred from electronic annotation	---	NM_004345	NM_004345.3	600474	---	P49913	---
11592	11726691_a_at	angiopoietin 1	ANGPT1	NM_001146	Hs.369675	2.68904e-08	1.46042e-07	2.95892	2.51978	P		2.88296	3.06812	2.96185	2.74089	2.90921	2.52935	3.13017	3.19099	3.18002	2.99559	2.49463	2.60381	2.5203	3.21108	2.37532	2.12737	2.40702	3.16875	2.15904	2.1305	284	chr8:108261718-108510283 (-) // 96.68 // q23.1	chr8q23.1	chr8q23.1	ENSG00000154188	0001525 // angiogenesis // inferred from electronic annotation /// 0001541 // ovarian follicle development // inferred from electronic annotation /// 0001666 // response to hypoxia // inferred from electronic annotation /// 0001701 // in utero embryonic development // inferred from electronic annotation /// 0001936 // regulation of endothelial cell proliferation // inferred from direct assay /// …	0005576 // extracellular region // not recorded /// 0005576 // extracellular region // inferred from electronic annotation /// 0005615 // extracellular space // inferred from direct assay /// 0005615 // extracellular space // inferred from electronic annotation /// 0005886 // plasma membrane // inferred from direct assay /// 0005902 // microvillus // inferred from direct assay /// 0045121 // memb…	0005102 // receptor binding // inferred from electronic annotation /// 0030971 // receptor tyrosine kinase binding // inferred from physical interaction	NM_001146	U83508.1	601667	---	B4DTQ9 /// B4E3G9 /// Q15389 /// Q5HYA0 /// Q5YLW1 /// Q8N6P3	---	O		O
11887	11726986_at	ATPase, Na+/K+ transporting, beta 2 polypeptide	ATP1B2	NM_001678	Hs.712542	2.53091e-08	1.38275e-07	6.24813	2.61187	P		6.06207	7.62811	8.79334	8.5924	3.33384	5.36819	5.25542	6.13812	6.25642	5.05341	2.99685	3.53749	2.47598	2.81107	2.16524	3.10901	2.32302	2.45559	1.91079	2.33364	482	chr17:7554207-7561088 (+) // 85.25 // p13.1	chr17p13.1	chr17p13.1	ENSG00000129244	0006754 // ATP biosynthetic process // inferred from electronic annotation /// 0006810 // transport // traceable author statement /// 0006810 // transport // inferred from electronic annotation /// 0006811 // ion transport // inferred from electronic annotation /// 0006813 // potassium ion transport // inferred from electronic annotation /// 0006814 // sodium ion transport // inferred from electr…	0005737 // cytoplasm // inferred from electronic annotation /// 0005886 // plasma membrane // not recorded /// 0016020 // membrane // inferred from electronic annotation /// 0016021 // integral to membrane // inferred from electronic annotation	0005391 // sodium:potassium-exchanging ATPase activity // inferred from electronic annotation /// 0005391 // sodium:potassium-exchanging ATPase activity // traceable author statement /// 0005515 // protein binding // inferred from physical interaction	NM_001678	AI142503	182331	Calcium_regulation_in_cardiac_cells // GenMAPP	D3DTQ2 /// P14415 /// Q58I19	EC:3.6.3.9
12015	11727114_a_at	MAP/microtubule affinity-regulating kinase 2	MARK2	NM_001039469	Hs.567261	3.74028e-06	1.16203e-05	3.05551	2.31364	P		2.79485	3.11015	3.66454	2.71748	2.34908	2.87096	3.55068	3.236	3.05342	3.20793	2.37206	2.61958	2.22672	2.27035	2.1514	2.08866	2.53652	2.47408	2.22409	2.17294	2011	chr11:63656018-63678491 (+) // 97.05 // q13.1	chr11q13	chr11q13	ENSG00000072518	0006468 // protein phosphorylation // inferred from direct assay /// 0006468 // protein phosphorylation // non-traceable author statement /// 0006468 // protein phosphorylation // inferred from electronic annotation /// 0006468 // protein phosphorylation // traceable author statement /// 0006979 // response to oxidative stress // inferred from expression pattern /// 0007243 // intracellular prote…	0005634 // nucleus // inferred from electronic annotation /// 0005886 // plasma membrane // inferred from electronic annotation /// 0016020 // membrane // inferred from mutant phenotype /// 0016020 // membrane // inferred from electronic annotation /// 0045180 // basal cortex // inferred from electronic annotation	0000166 // nucleotide binding // inferred from electronic annotation /// 0000287 // magnesium ion binding // inferred from direct assay /// 0004672 // protein kinase activity // inferred from electronic annotation /// 0004674 // protein serine/threonine kinase activity // inferred from direct assay /// 0004674 // protein serine/threonine kinase activity // non-traceable author statement /// 00046…	NM_001039469 /// NM_001163296 /// NM_001163297 /// NM_004954 /// NM_017490	Z25427.1	600526	---	A8K2S4 /// A9CP04 /// Q5DNC5 /// Q5DNC6 /// Q7KZI7	EC:2.7.11.1
12222	11727321_at	elastin microfibril interfacer 3	EMILIN3	NM_052846	Hs.25897	1.31552e-05	3.47113e-05	2.96551	2.09457	P		3.96288	2.82733	3.15454	3.09311	2.39915	2.62674	2.77253	2.31277	3.70281	2.80325	2.01549	2.12792	2.20559	1.88329	2.04417	1.97786	2.16626	2.31484	2.20638	2.00393	90187	chr20:39988597-39995498 (-) // 97.01 // q12	chr20q12	chr20q12	ENSG00000183798	---	0005576 // extracellular region // inferred from electronic annotation /// 0005578 // proteinaceous extracellular matrix // inferred from electronic annotation /// 0005737 // cytoplasm // inferred from electronic annotation	---	NM_052846	NM_052846.1	608929	---	Q495S5 /// Q9NT22	---
12356	11727455_x_at	secretoglobin, family 1A, member 1 (uteroglobin)	SCGB1A1	NM_003357	Hs.523732	5.03795e-06	1.50882e-05	4.53559	2.25527	P		5.58715	3.87128	6.47169	4.36333	2.62434	4.98559	4.46911	3.79865	4.89569	4.28906	2.16029	2.11453	2.31217	2.38576	1.92461	2.34852	2.20791	2.31289	2.01709	2.76889	7356	chr11:62186506-62190666 (+) // 84.78 // q12.3	chr11q12.3-q13.1	chr11q12.3-q13.1	ENSG00000149021	0000122 // negative regulation of transcription from RNA polymerase II promoter // inferred from electronic annotation /// 0007165 // signal transduction // non-traceable author statement /// 0007565 // female pregnancy // non-traceable author statement /// 0007566 // embryo implantation // traceable author statement /// 0032689 // negative regulation of interferon-gamma production // inferred fr…	0005576 // extracellular region // inferred from electronic annotation /// 0005737 // cytoplasm // inferred from electronic annotation /// 0044424 // intracellular part // inferred from electronic annotation	0005488 // binding // inferred from electronic annotation /// 0019834 // phospholipase A2 inhibitor activity // inferred from electronic annotation	NM_003357	NM_003357.3	192020 /// 600807	Prostaglandin_synthesis_regulation // GenMAPP	P11684	---
12427	11727526_a_at	troponin T type 2 (cardiac)	TNNT2	NM_000364	Hs.533613	3.91414e-08	2.04051e-07	4.90353	2.03197	P		5.22964	4.26666	5.22964	6.38242	3.25567	5.47779	4.33246	5.03315	5.2014	4.62647	1.85699	2.40128	1.80285	1.81675	1.74887	2.14999	2.02523	2.68507	1.78296	2.04972	7139	chr1:201328136-201346890 (-) // 88.23 // q32.1	chr1q32	chr1q32	ENSG00000118194	0006936 // muscle contraction // inferred from electronic annotation /// 0007507 // heart development // inferred from electronic annotation /// 0008016 // regulation of heart contraction // inferred from mutant phenotype /// 0008016 // regulation of heart contraction // inferred from electronic annotation /// 0030049 // muscle filament sliding // inferred from direct assay /// 0032780 // negativ…	0005737 // cytoplasm // inferred from electronic annotation /// 0005861 // troponin complex // inferred from direct assay /// 0005861 // troponin complex // inferred from electronic annotation /// 0005865 // striated muscle thin filament // inferred from direct assay /// 0030016 // myofibril // inferred from electronic annotation /// 0030017 // sarcomere // traceable author statement /// 0030017 …	0003779 // actin binding // inferred from direct assay /// 0005200 // structural constituent of cytoskeleton // inferred from electronic annotation /// 0005523 // tropomyosin binding // inferred from direct assay /// 0016887 // ATPase activity // inferred from direct assay /// 0030172 // troponin C binding // inferred from physical interaction /// 0031013 // troponin I binding // inferred from ph…	NM_000364 /// NM_001001430 /// NM_001001431 /// NM_001001432	NM_000364.2	115195 /// 191045 /// 601494 /// 612422	Striated_muscle_contraction // GenMAPP	A5Z1Y6 /// A9QLG1 /// A9QLG2 /// C9JDF8 /// C9JM61 /// P45379 /// Q15607 /// Q15608 /// Q7Z554 /// Q8IZA1 /// Q9BUF6	---
12493	11727592_x_at	pregnancy specific beta-1-glycoprotein 5	PSG5	NM_001130014	Hs.654415	2.28417e-09	1.68273e-08	23.2216	2.29793	P		26.0924	17.8131	26.8124	31.2375	10.5156	21.9865	22.9511	25.3653	23.5609	25.8815	2.02425	2.37285	2.59399	1.73976	2.4402	2.55747	2.67783	2.05619	1.94734	2.56947	5673	chr19:43228092-43244668 (-) // 52.82 // q13.2 /// chr19:43411073-43835688 (-) // 49.01 // q13.31	chr19q13.2	chr19q13.2	ENSG00000204941	0007565 // female pregnancy // traceable author statement /// 0007565 // female pregnancy // inferred from electronic annotation	0005576 // extracellular region // inferred from electronic annotation	---	NM_001130014 /// NM_002781	NM_001130014.1	176394	---	A8MT77 /// Q13830 /// Q15228 /// Q15229 /// Q15238 /// Q16502	---
12512	11727611_a_at	sodium channel, voltage-gated, type II, beta	SCN2B	NM_004588	Hs.129783	8.89165e-09	5.47976e-08	4.46903	1.9708	P		5.20081	5.58034	5.93325	5.6446	4.12775	3.31429	4.17385	3.28071	3.71932	3.71542	2.00393	2.49313	1.82849	1.52739	1.62727	1.48006	2.20688	2.01274	2.52423	2.00393	6327	chr11:118033520-118047388 (-) // 90.03 // q23.3	chr11q23	chr11q23	ENSG00000149575	0006810 // transport // inferred from electronic annotation /// 0006811 // ion transport // inferred from electronic annotation /// 0006814 // sodium ion transport // traceable author statement /// 0006814 // sodium ion transport // inferred from electronic annotation /// 0007268 // synaptic transmission // traceable author statement	0001518 // voltage-gated sodium channel complex // traceable author statement /// 0016020 // membrane // inferred from electronic annotation /// 0016021 // integral to membrane // inferred from electronic annotation	0005216 // ion channel activity // inferred from electronic annotation /// 0005244 // voltage-gated ion channel activity // inferred from electronic annotation /// 0005248 // voltage-gated sodium channel activity // inferred from electronic annotation /// 0005248 // voltage-gated sodium channel activity // traceable author statement /// 0005272 // sodium channel activity // inferred from electron…	NM_004588	AF107028.1	601327	---	O60939 /// Q5U0K8	---
12551	11727650_a_at	major facilitator superfamily domain containing 7	MFSD7	NM_032219	Hs.567612	1.18761e-06	4.24656e-06	3.55552	2.7114	P		4.00295	3.70364	2.47444	2.90731	2.22757	3.64578	4.10928	4.03548	4.08997	4.35874	2.63356	2.83817	2.37362	2.09614	3.07027	3.12809	3.52214	2.35277	2.35041	2.74885	84179	chr4:675612-683257 (-) // 93.4 // p16.3	chr4p16.3	chr4p16.3	ENSG00000169026	0006810 // transport // inferred from electronic annotation /// 0055085 // transmembrane transport // inferred from electronic annotation	0016020 // membrane // inferred from electronic annotation /// 0016021 // integral to membrane // inferred from electronic annotation	---	NM_032219	AK292010.1	---	---	Q6UXD7	---
12634	11727733_a_at	coiled-coil domain containing 40	CCDC40	NM_017950	Hs.202542	1.9136e-07	8.40423e-07	3.22708	2.16373	P		3.1971	2.93906	2.38948	2.83862	2.43787	3.58866	3.78616	3.76856	3.76561	3.55971	2.16163	2.49997	2.26087	1.94121	1.96386	2.03577	2.17168	1.92938	2.24636	2.42652	55036	chr17:78011918-78074412 (+) // 96.16 // q25.3	chr17q25.3	chr17q25.3	ENSG00000141519	---	---	---	NM_017950	NM_017950.2	---	---	C9JTI9 /// C9JTJ0 /// C9JXW1 /// Q4G0X9	---
12792	11727891_at	proline/arginine-rich end leucine-rich repeat protein	PRELP	NM_002725	Hs.632481	1.63748e-11	3.51711e-10	53.1226	2.61222	P		41.0503	41.5974	31.968	34.2245	22.1705	94.7192	50.877	76.7821	76.3449	61.4925	2.09952	2.64465	3.82337	2.44595	2.17066	2.68449	2.75639	3.34359	2.01709	2.13647	5549	chr1:203444882-203460427 (+) // 73.73 // q32.1	chr1q32	chr1q32	ENSG00000188783	0001501 // skeletal system development // traceable author statement /// 0007569 // cell aging // inferred from electronic annotation	0005576 // extracellular region // inferred from electronic annotation /// 0005578 // proteinaceous extracellular matrix // inferred from electronic annotation /// 0005578 // proteinaceous extracellular matrix // traceable author statement /// 0031012 // extracellular matrix // inferred from direct assay	0005201 // extracellular matrix structural constituent // traceable author statement /// 0005515 // protein binding // inferred from electronic annotation /// 0008201 // heparin binding // inferred from electronic annotation	NM_002725 /// NM_201348	BQ183412	601914	---	P51888 /// Q6FG38 /// Q6FHG6 /// Q7Z4B2	---
13009	11728108_a_at	ghrelin/obestatin prepropeptide	GHRL	NM_001134941	Hs.590080	2.94206e-09	2.09364e-08	7.28646	2.24419	P		5.84027	4.62794	5.81138	5.66063	4.3468	9.36216	9.86701	8.90905	9.5918	8.84758	1.90027	1.73651	2.01042	2.12684	2.21754	2.47688	2.21919	2.42857	2.45178	2.87386	51738	chr3:10327358-10334631 (-) // 88.35 // p25.3	chr3p26-p25	chr3p26-p25	ENSG00000157017	0000187 // activation of MAPK activity // inferred from mutant phenotype /// 0001696 // gastric acid secretion // inferred from electronic annotation /// 0001937 // negative regulation of endothelial cell proliferation // inferred from direct assay /// 0006006 // glucose metabolic process // non-traceable author statement /// 0006916 // anti-apoptosis // inferred from electronic annotation /// 00…	0005576 // extracellular region // inferred from direct assay /// 0005576 // extracellular region // inferred from electronic annotation /// 0005615 // extracellular space // inferred from direct assay /// 0005737 // cytoplasm // inferred from electronic annotation /// 0030424 // axon // inferred from direct assay	0001664 // G-protein-coupled receptor binding // inferred from sequence or structural similarity /// 0001664 // G-protein-coupled receptor binding // inferred from electronic annotation /// 0004872 // receptor activity // inferred from electronic annotation /// 0005179 // hormone activity // inferred from electronic annotation /// 0016608 // growth hormone-releasing hormone activity // inferred f…	NM_001134941 /// NM_001134944 /// NM_001134945 /// NM_001134946 /// NM_016362 /// NR_024132 /// NR_024133 /// NR_024134 /// NR_024135 /// NR_024136 /// NR_024137 /// NR_024138	NM_016362.3	601665 /// 605353	---	A2T3X2 /// A2T3X3 /// A8CF34 /// A8CF38 /// A8CF42 /// A8DN24 /// A8DN29 /// A8DN30 /// Q5Y392 /// Q86YP8 /// Q9UBU3	---	O	O
13144	11728243_a_at	solute carrier family 12 (sodium/potassium/chloride transporters), member 1	SLC12A1	NM_000338	Hs.123116	1.40385e-12	6.95517e-11	12.3976	2.30917	P		12.255	11.3153	12.4146	11.8553	8.81408	14.084	12.0298	12.5714	15.3218	13.3143	2.56095	2.33048	2.51731	1.84489	2.1511	2.24857	2.34358	2.18403	2.40837	2.50244	6557	chr15:48498496-48596273 (+) // 96.55 // q21.1	chr15q15-q21.1	chr15q15-q21.1	ENSG00000074803	0006810 // transport // traceable author statement /// 0006810 // transport // inferred from electronic annotation /// 0006811 // ion transport // inferred from electronic annotation /// 0006813 // potassium ion transport // inferred from electronic annotation /// 0006814 // sodium ion transport // inferred from electronic annotation /// 0006821 // chloride transport // inferred from electronic a…	0005624 // membrane fraction // traceable author statement /// 0005886 // plasma membrane // inferred from electronic annotation /// 0005886 // plasma membrane // traceable author statement /// 0016020 // membrane // inferred from electronic annotation /// 0016021 // integral to membrane // inferred from electronic annotation /// 0016324 // apical plasma membrane // inferred from electronic annot…	0005215 // transporter activity // inferred from electronic annotation /// 0005515 // protein binding // inferred from electronic annotation /// 0008511 // sodium:potassium:chloride symporter activity // inferred from electronic annotation /// 0008511 // sodium:potassium:chloride symporter activity // traceable author statement /// 0015293 // symporter activity // inferred from electronic annotat…	NM_000338 /// NM_001184832	U58130.1	600839 /// 601678	---	B4DI22 /// B4DPC4 /// B4DPF4 /// O76029 /// O76030 /// Q13621 /// Q6ZP54 /// Q8IUN5	---
13235	11728334_a_at	elongation factor RNA polymerase II	ELL	NM_006532	Hs.515260	7.21413e-06	2.05907e-05	3.63354	2.38871	P		3.54796	3.65005	3.15503	3.68973	2.85765	3.86999	3.30801	3.84689	4.37925	4.03085	2.05785	2.60042	2.07872	2.27329	2.15922	2.24728	2.38622	2.2334	2.98461	2.86605	8178	chr19:18553472-18632937 (-) // 96.33 // p13.11	chr19p13.1	chr19p13.1	ENSG00000105656	0001701 // in utero embryonic development // inferred from electronic annotation /// 0006350 // transcription // inferred from electronic annotation /// 0006368 // RNA elongation from RNA polymerase II promoter // inferred from electronic annotation /// 0006368 // RNA elongation from RNA polymerase II promoter // traceable author statement /// 0045449 // regulation of transcription // inferred fr…	0005634 // nucleus // inferred from electronic annotation /// 0005654 // nucleoplasm // not recorded /// 0008023 // transcription elongation factor complex // inferred from electronic annotation /// 0015030 // Cajal body // inferred from electronic annotation /// 0016607 // nuclear speck // inferred from electronic annotation	0003746 // translation elongation factor activity // inferred from electronic annotation /// 0005515 // protein binding // inferred from physical interaction /// 0008159 // positive transcription elongation factor activity // traceable author statement /// 0016944 // RNA polymerase II transcription elongation factor activity // inferred from electronic annotation	NM_006532	BC049195.1	600284	---	A8KAP0 /// P55199 /// Q59HG4 /// Q75MS0	---
13273	11728372_a_at	DnaJ (Hsp40) homolog, subfamily C, member 16	DNAJC16	NM_015291	Hs.655410	3.63324e-08	1.90817e-07	5.12917	1.97824	P		4.25557	5.08266	3.93774	4.44017	2.21649	6.70455	4.65337	6.59905	6.04561	7.35647	1.86011	2.01832	2.11693	2.17888	1.86492	2.01923	1.89166	2.00443	1.82189	2.00605	23341	chr1:15853188-15898618 (+) // 90.17 // p36.21	chr1p36.1	chr1p36.1	ENSG00000116138	0006457 // protein folding // inferred from electronic annotation /// 0045454 // cell redox homeostasis // inferred from electronic annotation	0016020 // membrane // inferred from electronic annotation /// 0016021 // integral to membrane // inferred from electronic annotation	0031072 // heat shock protein binding // inferred from electronic annotation /// 0051082 // unfolded protein binding // inferred from electronic annotation	NM_015291	BC047363.1	---	---	A8K8W4 /// B3KMS3 /// B3KN62 /// Q5TDG9 /// Q5TDH4 /// Q9Y2G8	---
13427	11728526_at	peroxisomal biogenesis factor 5-like	PEX5L	NM_016559	Hs.478393	1.79948e-11	3.78719e-10	11.6239	2.43289	P		12.6331	12.4144	15.5249	15.3783	8.76141	9.45415	9.30734	9.40349	13.014	10.3478	2.45758	2.33836	2.43219	2.59692	2.20569	2.14395	2.21919	2.61822	2.45077	2.86605	51555	chr3:179517849-179754841 (-) // 97.57 // q26.33	chr3q26.33	chr3q26.33	ENSG00000114757	0042391 // regulation of membrane potential // inferred from electronic annotation /// 0043949 // regulation of cAMP-mediated signaling // inferred from sequence or structural similarity /// 0045055 // regulated secretory pathway // inferred from electronic annotation /// 0045185 // maintenance of protein location // inferred from electronic annotation	0005624 // membrane fraction // inferred from electronic annotation /// 0005625 // soluble fraction // inferred from electronic annotation /// 0005626 // insoluble fraction // inferred from electronic annotation /// 0005737 // cytoplasm // inferred from electronic annotation /// 0016020 // membrane // inferred from electronic annotation /// 0030425 // dendrite // inferred from electronic annotati…	0005488 // binding // inferred from electronic annotation /// 0005515 // protein binding // inferred from electronic annotation /// 0017137 // Rab GTPase binding // inferred from electronic annotation	NM_016559	NM_016559.1	611058	---	B2RAP5 /// B7Z219 /// B7Z2A5 /// B7Z305 /// B7Z318 /// B7Z5Z5 /// B7Z8P2 /// C9IZ09 /// C9J9C8 /// C9JB85 /// C9JUZ5 /// C9JZE2 /// Q8IYB4	---
13446	11728545_a_at	SET and MYND domain containing 1	SMYD1	NM_198274	Hs.516176	1.72763e-08	9.86546e-08	2.92592	2.44648	P		3.17659	2.38108	2.68327	2.51266	2.3015	4.15549	2.82984	3.32089	2.60181	3.29603	2.23393	2.31109	2.39805	2.21612	2.04765	2.59578	2.46673	2.46737	2.81601	2.91205	150572	chr2:88367298-88412903 (+) // 80.24 // p11.2	chr2p11.2	chr2p11.2	ENSG00000115593	0006338 // chromatin remodeling // inferred from electronic annotation /// 0006350 // transcription // inferred from electronic annotation /// 0007507 // heart development // inferred from electronic annotation /// 0016481 // negative regulation of transcription // inferred from electronic annotation /// 0045449 // regulation of transcription // inferred from electronic annotation	0005634 // nucleus // inferred from electronic annotation /// 0005737 // cytoplasm // inferred from electronic annotation	0003677 // DNA binding // inferred from electronic annotation /// 0003714 // transcription corepressor activity // inferred from electronic annotation /// 0005515 // protein binding // inferred from electronic annotation /// 0008270 // zinc ion binding // inferred from electronic annotation /// 0046872 // metal ion binding // inferred from electronic annotation	NM_198274	NM_198274.2	606846	---	C9JUP3 /// Q5GJ32 /// Q5GJ33 /// Q5HYE8 /// Q8NB12	---
13499	11728598_a_at	allantoicase	ALLC	NM_018436	Hs.97899	1.96015e-05	4.916e-05	4.374	2.24641	P		4.18908	4.18908	5.30476	4.06891	2.8703	4.43495	4.66079	4.18393	4.01594	5.82223	2.21919	2.45614	2.3587	2.23105	2.25254	2.425	1.90242	2.13735	2.35461	2.12708	55821	chr2:3705785-3750261 (+) // 98.23 // p25.3	chr2q35	chr2q35	ENSG00000151360	---	---	0004037 // allantoicase activity // inferred from electronic annotation /// 0016787 // hydrolase activity // inferred from electronic annotation	NM_018436	NM_018436.3	612396	---	B4DY77 /// Q8N6M5	EC:3.5.3.4
13539	11728638_at	alcohol dehydrogenase 1A (class I), alpha polypeptide	ADH1A	NM_000667	Hs.654433	8.44085e-08	4.05343e-07	4.63227	2.50495	P		4.34753	3.18335	3.98754	5.3908	2.41494	6.13565	4.80207	3.86749	5.65415	6.53914	2.45486	2.14393	2.7334	2.31426	2.75123	2.16295	2.12077	2.89624	2.61491	2.85691	124	chr4:100197525-100212128 (-) // 95.98 // q23	chr4q23	chr4q23	ENSG00000187758	0006066 // alcohol metabolic process // non-traceable author statement /// 0008152 // metabolic process // inferred from electronic annotation /// 0055114 // oxidation reduction // inferred from electronic annotation	0005737 // cytoplasm // inferred from electronic annotation	0003824 // catalytic activity // inferred from electronic annotation /// 0004022 // alcohol dehydrogenase (NAD) activity // inferred from electronic annotation /// 0004024 // alcohol dehydrogenase activity, zinc-dependent // inferred from direct assay /// 0005488 // binding // inferred from electronic annotation /// 0005515 // protein binding // inferred from physical interaction /// 0008270 // z…	NM_000667	NM_000667.2	103700	---	P07327	EC:1.1.1.1
13723	11728822_a_at	glycerophosphodiester phosphodiesterase domain containing 2	GDPD2	NM_001171191	Hs.438712	3.77418e-10	3.74724e-09	5.29896	3.22183	P		5.3741	4.50036	4.77995	5.26254	4.62769	5.98648	5.42523	5.69326	6.15759	5.18241	3.20121	3.02044	3.95756	2.81485	3.05071	3.95979	3.35391	3.35391	1.94626	3.55963	54857	chrX:69642880-69653233 (+) // 97.85 // q13.1	chrXq13.1	chrXq13.1	ENSG00000130055	0006071 // glycerol metabolic process // inferred from electronic annotation /// 0006629 // lipid metabolic process // inferred from electronic annotation	0005737 // cytoplasm // inferred from electronic annotation /// 0005856 // cytoskeleton // inferred from electronic annotation /// 0005886 // plasma membrane // inferred from electronic annotation /// 0016020 // membrane // inferred from electronic annotation /// 0016021 // integral to membrane // inferred from electronic annotation	0008081 // phosphoric diester hydrolase activity // inferred from electronic annotation /// 0008889 // glycerophosphodiester phosphodiesterase activity // inferred from electronic annotation /// 0016787 // hydrolase activity // inferred from electronic annotation /// 0046872 // metal ion binding // inferred from electronic annotation /// 0047394 // glycerophosphoinositol inositolphosphodiesterase…	NM_001171191 /// NM_001171192 /// NM_001171193 /// NM_017711	NM_017711.2	---	---	B3KUI6 /// B4DRH4 /// B4DVC9 /// Q9HCC8	EC:3.1.4.43
13767	11728866_a_at	integrin beta 1 binding protein 3	ITGB1BP3	NM_170678	Hs.135458	8.62444e-14	1.16155e-11	5.91128	2.55077	P		5.05982	4.7315	4.30343	4.30179	3.98754	7.80554	6.15283	6.22421	7.24618	9.30001	2.41258	2.97653	3.6232	2.42994	2.17066	2.24857	2.31222	2.49862	2.84455	1.99082	27231	chr19:3933100-3942414 (+) // 96.29 // p13.3	chr19p13.3	chr19p13.3	ENSG00000077009	0019363 // pyridine nucleotide biosynthetic process // inferred from electronic annotation /// 0045662 // negative regulation of myoblast differentiation // inferred from electronic annotation	0005622 // intracellular // inferred from electronic annotation	0000166 // nucleotide binding // inferred from electronic annotation /// 0005515 // protein binding // inferred from physical interaction /// 0005515 // protein binding // inferred from electronic annotation /// 0005524 // ATP binding // inferred from electronic annotation /// 0016301 // kinase activity // inferred from electronic annotation /// 0016740 // transferase activity // inferred from el…	NM_170678	NM_170678.2	608705	---	B7ZKR3 /// Q9NPI5	EC:2.7.1.22
13769	11728868_at	ELAV (embryonic lethal, abnormal vision, Drosophila)-like 3 (Hu antigen C)	ELAVL3	NM_001420	Hs.1701	2.86789e-10	3.02304e-09	8.25531	2.41406	P		8.91857	8.72652	8.51543	7.18823	5.63221	7.34822	9.87656	9.93884	7.90032	8.50825	2.33237	2.42842	2.34924	2.60303	2.60303	2.90747	2.74503	2.26295	1.9051	2.00393	1995	chr19:11562142-11591861 (-) // 92.62 // p13.2	chr19p13.2	chr19p13.2	ENSG00000196361	0007275 // multicellular organismal development // inferred from electronic annotation /// 0007399 // nervous system development // inferred from electronic annotation /// 0030154 // cell differentiation // inferred from electronic annotation	---	0000166 // nucleotide binding // inferred from electronic annotation /// 0003676 // nucleic acid binding // inferred from electronic annotation /// 0003723 // RNA binding // inferred from electronic annotation /// 0017091 // AU-rich element binding // inferred from direct assay /// 0017091 // AU-rich element binding // inferred from electronic annotation	NM_001420 /// NM_032281	NM_001420.3	603458	---	Q14576 /// Q96J71 /// Q9H024	---
14016	11729115_a_at	protein kinase C, gamma	PRKCG	NM_002739	Hs.631564	4.08425e-06	1.25664e-05	4.12415	2.20889	P		4.13605	4.47779	5.87526	4.90643	5.26919	3.02999	3.13773	3.18717	3.57052	3.6514	2.10187	2.28288	2.14389	2.46891	2.17611	2.45203	2.32623	2.10187	2.02216	2.01297	5582	chr19:54385413-54410905 (+) // 96.98 // q13.42	chr19q13.4	chr19q13.4	ENSG00000126583	0006468 // protein phosphorylation // inferred from electronic annotation /// 0006468 // protein phosphorylation // traceable author statement /// 0007611 // learning or memory // inferred from electronic annotation /// 0007635 // chemosensory behavior // inferred from electronic annotation /// 0008219 // cell death // inferred from electronic annotation /// 0016310 // phosphorylation // inferred…	0005634 // nucleus // inferred from electronic annotation /// 0005737 // cytoplasm // inferred from electronic annotation /// 0005829 // cytosol // not recorded /// 0005829 // cytosol // inferred from electronic annotation /// 0019717 // synaptosome // inferred from electronic annotation /// 0030425 // dendrite // inferred from electronic annotation	0000166 // nucleotide binding // inferred from electronic annotation /// 0004672 // protein kinase activity // inferred from direct assay /// 0004672 // protein kinase activity // inferred from electronic annotation /// 0004674 // protein serine/threonine kinase activity // inferred from electronic annotation /// 0004697 // protein kinase C activity // inferred from electronic annotation /// 0004…	NM_002739	NM_002739.3	176980 /// 605361	Calcium_regulation_in_cardiac_cells // GenMAPP /// G_Protein_Signaling // GenMAPP /// Wnt_signaling // GenMAPP	B2R5T1 /// B7Z3V9 /// B7Z3W6 /// B7Z870 /// B7Z8Q0 /// P05129 /// Q59EZ0	EC:2.7.11.13		O
14191	11729290_a_at	heart and neural crest derivatives expressed 2	HAND2	NM_021973	Hs.388245	0.186435	0.207896	4.422	46.1554	P		4.08327	2.56488	3.72766	4.19309	2.69759	4.49301	4.02161	8.35052	5.04132	5.0471	3.0472	348.009	2.01042	2.4734	2.30156	5.15126	30.1222	2.30156	3.44185	62.6962	9464	chr4:174447246-174451379 (-) // 92.2 // q34.1	chr4q33	chr4q33	ENSG00000164107	0001525 // angiogenesis // inferred from electronic annotation /// 0001701 // in utero embryonic development // inferred from sequence or structural similarity /// 0001701 // in utero embryonic development // inferred from electronic annotation /// 0001947 // heart looping // inferred from sequence or structural similarity /// 0001947 // heart looping // inferred from electronic annotation /// 00…	0005634 // nucleus // inferred from electronic annotation /// 0005667 // transcription factor complex // inferred from sequence or structural similarity /// 0005667 // transcription factor complex // inferred from electronic annotation	0003677 // DNA binding // inferred from electronic annotation /// 0003700 // sequence-specific DNA binding transcription factor activity // inferred from electronic annotation /// 0003713 // transcription coactivator activity // inferred from sequence or structural similarity /// 0003713 // transcription coactivator activity // inferred from electronic annotation /// 0005515 // protein binding //…	NM_021973	NM_021973.2	602407	---	B3KV85 /// B6ECG9 /// P61296 /// Q32LY2 /// Q3T1D5 /// Q494T1	---	O
14237	11729336_a_at	alkaline phosphatase, liver/bone/kidney	ALPL	NM_000478	Hs.75431	3.73144e-10	3.71227e-09	9.65004	2.36661	P		8.33536	5.76433	7.26949	8.51392	5.30794	11.2756	14.6574	11.3044	11.4605	12.6114	2.45758	2.72294	3.53413	1.72309	2.44116	2.08265	2.09434	2.13312	2.15844	2.31863	249	chr1:21880468-21904905 (+) // 90.82 // p36.12	chr1p36.12	chr1p36.12	ENSG00000162551	0001501 // skeletal system development // traceable author statement /// 0008152 // metabolic process // inferred from electronic annotation /// 0016311 // dephosphorylation // inferred from electronic annotation /// 0031214 // biomineral tissue development // inferred from electronic annotation /// 0032496 // response to lipopolysaccharide // inferred from electronic annotation /// 0033280 // re…	0005615 // extracellular space // inferred from electronic annotation /// 0005886 // plasma membrane // inferred from electronic annotation /// 0016020 // membrane // inferred from electronic annotation /// 0016021 // integral to membrane // inferred from electronic annotation /// 0031225 // anchored to membrane // inferred from electronic annotation	0003824 // catalytic activity // inferred from electronic annotation /// 0004035 // alkaline phosphatase activity // inferred from electronic annotation /// 0016787 // hydrolase activity // inferred from electronic annotation /// 0016791 // phosphatase activity // inferred from electronic annotation /// 0046872 // metal ion binding // inferred from electronic annotation	NM_000478 /// NM_001127501 /// NM_001177520	NM_001127501.1	146300 /// 171760 /// 241500 /// 241510	---	B1ANL0 /// B2R6Q2 /// B7Z1D1 /// B7Z387 /// B7Z4Y6 /// P05186 /// Q9UIL5 /// Q9Y447	EC:3.1.3.1
14241	11729340_at	crystallin, gamma D	CRYGD	NM_006891	Hs.546247	2.79029e-07	1.17811e-06	3.01451	2.17215	P		3.36592	2.47632	4.61138	3.65544	2.9607	2.6704	2.51479	2.29348	2.97864	2.618	2.33934	2.08454	2.2513	1.97078	2.16307	1.80445	2.12089	2.02866	2.26702	2.69141	1421	chr2:208986330-208989313 (-) // 97.24 // q33.3	chr2q33-q35	chr2q33-q35	ENSG00000118231	0007601 // visual perception // inferred from mutant phenotype /// 0007601 // visual perception // inferred from electronic annotation /// 0034614 // cellular response to reactive oxygen species // inferred from direct assay /// 0050896 // response to stimulus // inferred from electronic annotation	0005625 // soluble fraction // inferred from direct assay	0005212 // structural constituent of eye lens // non-traceable author statement /// 0005212 // structural constituent of eye lens // inferred from electronic annotation /// 0005515 // protein binding // inferred from physical interaction	NM_006891	NM_006891.3	115700 /// 123690 /// 601286 /// 608983	---	P07320	---
14370	11729469_at	family with sequence similarity 181, member B	FAM181B	NM_175885	Hs.448218	1.93284e-07	8.47742e-07	6.65468	2.54936	P		7.03012	4.90372	5.66573	5.36933	2.45222	7.07242	8.57655	6.60262	12.1784	6.69577	2.21919	2.23715	2.73339	2.23237	2.61491	2.17757	3.11255	2.68507	2.53416	2.9472	220382	chr11:82442696-82444906 (-) // 96.66 // q14.1	chr11q14.1	chr11q14.1	ENSG00000182103	---	---	---	NM_175885	NM_175885.3	---	---	A6NEQ2	---
14614	11729713_x_at	small proline-rich protein 2A	SPRR2A	NM_005988	Hs.355542	8.00533e-09	4.99083e-08	5.88689	2.72551	P		3.9989	6.93879	5.4866	9.58825	2.51686	5.72829	5.10569	7.13443	6.87288	5.49826	2.87702	3.06997	2.7242	2.06784	3.22201	3.17297	3.28662	2.43268	2.23124	2.17049	6700	chr1:153028532-153029488 (-) // 96.92 // q21.3	chr1q21-q22	chr1q21-q22	ENSG00000241794	0008544 // epidermis development // non-traceable author statement /// 0030216 // keratinocyte differentiation // non-traceable author statement /// 0031424 // keratinization // inferred from electronic annotation	0001533 // cornified envelope // non-traceable author statement /// 0005737 // cytoplasm // inferred from direct assay /// 0005737 // cytoplasm // inferred from electronic annotation	0005488 // binding // inferred from direct assay	NM_005988	NM_005988.2	182267	---	D3DV35 /// P35326	---
14671	11729770_at	chromosome 20 open reading frame 70	C20orf70	NM_080574	Hs.125960	1.94963e-09	1.47071e-08	10.6375	2.93325	P		12.3311	12.792	10.1595	10.4002	9.02771	11.1445	10.4465	10.0954	9.90233	10.0757	3.57864	2.8664	2.03504	2.91868	2.88068	2.81609	3.1639	2.84284	3.16884	3.06135	140683	chr20:31755882-31769218 (+) // 96.81 // q11.21	chr20q11.21	chr20q11.21	ENSG00000131050	---	0005576 // extracellular region // inferred from electronic annotation	0008289 // lipid binding // inferred from electronic annotation	NM_080574	NM_080574.2	---	---	A8K739 /// Q96DR5	---
14718	11729817_a_at	insulin-like growth factor 1 (somatomedin C)	IGF1	NM_000618	Hs.160562	3.76728e-05	8.69324e-05	6.5843	2.76772	P		5.7756	9.20799	5.54955	5.54955	4.04235	8.65085	6.89147	5.68714	8.06588	6.42259	2.81881	2.67295	2.77575	2.78497	2.61491	3.08235	2.09434	2.97373	2.78497	3.0744	3479	chr12:102789676-102874378 (-) // 89.47 // q23.2	chr12q23.2	chr12q23.2	ENSG00000017427	0001501 // skeletal system development // traceable author statement /// 0001974 // blood vessel remodeling // inferred from electronic annotation /// 0006260 // DNA replication // traceable author statement /// 0006916 // anti-apoptosis // inferred from direct assay /// 0006916 // anti-apoptosis // inferred from electronic annotation /// 0006928 // cellular component movement // traceable author…	0005576 // extracellular region // not recorded /// 0005576 // extracellular region // non-traceable author statement /// 0005576 // extracellular region // inferred from electronic annotation /// 0005615 // extracellular space // inferred from direct assay /// 0005615 // extracellular space // inferred from electronic annotation /// 0016942 // insulin-like growth factor binding protein complex /…	0005158 // insulin receptor binding // inferred from physical interaction /// 0005159 // insulin-like growth factor receptor binding // inferred from physical interaction /// 0005159 // insulin-like growth factor receptor binding // inferred from electronic annotation /// 0005159 // insulin-like growth factor receptor binding // traceable author statement /// 0005179 // hormone activity // inferr…	NM_000618 /// NM_001111283 /// NM_001111284 /// NM_001111285	BC152321.1	147440 /// 608747	---	P01343 /// P05019 /// Q13429 /// Q14620 /// Q59GC5 /// Q5U743 /// Q6LD41 /// Q9NP10	---	O	O		O
14862	11729961_a_at	adenylate cyclase activating polypeptide 1 (pituitary)	ADCYAP1	NM_001099733	Hs.531719	1.58449e-08	9.14001e-08	3.40684	2.20945	P		2.8947	3.04329	2.85065	3.33987	2.98804	3.66511	4.47667	3.42979	3.85812	3.52217	2.52953	2.6169	2.28628	1.86188	2.34994	2.00748	2.04086	2.11257	2.03917	2.24988	116	chr18:904413-912173 (+) // 94.69 // p11.32	chr18p11	chr18p11	ENSG00000141433	0007169 // transmembrane receptor protein tyrosine kinase signaling pathway // not recorded /// 0007190 // activation of adenylate cyclase activity // not recorded /// 0007190 // activation of adenylate cyclase activity // traceable author statement /// 0007267 // cell-cell signaling // traceable author statement /// 0007565 // female pregnancy // traceable author statement /// 0045786 // negativ…	0005576 // extracellular region // not recorded /// 0005576 // extracellular region // inferred from electronic annotation /// 0005625 // soluble fraction // traceable author statement	0005057 // receptor signaling protein activity // inferred from electronic annotation /// 0005102 // receptor binding // inferred from physical interaction /// 0005179 // hormone activity // inferred from electronic annotation /// 0005184 // neuropeptide hormone activity // traceable author statement	NM_001099733 /// NM_001117	NM_001099733.1	102980	---	B7Z222 /// P18509 /// Q53BH1 /// Q53BH6	---				O
14893	11729992_at	DEAQ box RNA-dependent ATPase 1	DQX1	NM_133637	Hs.191705	4.15731e-09	2.82501e-08	3.85729	2.3739	P		3.7657	2.63463	3.60015	3.49822	2.31266	4.50656	5.26249	3.82417	4.87053	4.29782	2.05362	2.28102	2.12024	2.61831	2.46785	2.24857	1.95068	3.13372	2.16624	2.69874	165545	chr2:74745257-74753463 (-) // 97.99 // p13.1	chr2p13.1	chr2p13.1	ENSG00000144045	---	0005634 // nucleus // inferred from electronic annotation	0000166 // nucleotide binding // inferred from electronic annotation /// 0003676 // nucleic acid binding // inferred from electronic annotation /// 0004386 // helicase activity // inferred from electronic annotation /// 0005524 // ATP binding // inferred from electronic annotation /// 0016787 // hydrolase activity // inferred from electronic annotation	NM_133637	NM_133637.2	---	---	C9J0W1 /// Q8TE96	EC:3.6.4.12
15145	11730244_at	flavin containing monooxygenase 2 (non-functional)	FMO2	NM_001460	Hs.144912	1.37297e-12	6.8503e-11	11.7958	2.63537	P		8.5349	8.5349	10.8962	8.55237	5.38346	12.278	13.0612	21.5779	14.2917	14.8477	3.58673	2.33315	2.28432	3.3748	2.45647	2.24857	2.77433	2.98065	2.37506	1.9396	2327	chr1:171154387-171181822 (+) // 73.4 // q24.3	chr1q24.3	chr1q24.3	ENSG00000094963	0006082 // organic acid metabolic process // inferred from direct assay /// 0006739 // NADP metabolic process // inferred from direct assay /// 0006800 // oxygen and reactive oxygen species metabolic process // inferred from electronic annotation /// 0006805 // xenobiotic metabolic process // inferred from direct assay /// 0009404 // toxin metabolic process // inferred from direct assay /// 00171…	0005783 // endoplasmic reticulum // inferred from electronic annotation /// 0005789 // endoplasmic reticulum membrane // not recorded /// 0005789 // endoplasmic reticulum membrane // inferred from electronic annotation /// 0005792 // microsome // inferred from direct assay /// 0005792 // microsome // inferred from electronic annotation /// 0016020 // membrane // inferred from electronic annotatio…	0004497 // monooxygenase activity // not recorded /// 0004497 // monooxygenase activity // inferred from electronic annotation /// 0004499 // flavin-containing monooxygenase activity // inferred from direct assay /// 0004499 // flavin-containing monooxygenase activity // inferred from electronic annotation /// 0016491 // oxidoreductase activity // inferred from electronic annotation /// 0050660 /…	NM_001460	AK098145.1	603955	---	B2R781 /// B4E2Q9 /// Q5JPC7 /// Q86U73 /// Q99518	EC:1.14.13.8
15167	11730266_a_at	coiled-coil domain containing 69	CCDC69	NM_015621	Hs.655336	2.94805e-12	1.12678e-10	5.55022	2.41224	P		5.24509	5.36608	5.36608	5.49054	4.01301	6.00262	6.10165	6.10026	6.08014	5.73671	2.12406	2.4689	2.61453	1.95587	2.68622	2.49788	2.27899	2.13303	2.30155	3.06135	26112	chr5:150560612-150603706 (-) // 76.09 // q33.1	chr5q33.1	chr5q33.1	ENSG00000198624	---	---	---	NM_015621	AK292841.1	---	---	A6NI79 /// B4DNU4 /// Q6QIX4 /// Q7L2X4 /// Q9H8E5 /// Q9Y4P0	---
15365	11730464_a_at	synapsin III	SYN3	NM_001135774	Hs.608750	9.89554e-05	0.000202897	2.93282	2.55555	P		2.99086	3.25534	3.37132	3.03769	2.28665	2.41762	2.98034	3.29194	3.09458	2.60189	2.45758	2.60296	2.54254	2.3893	2.031	2.94038	3.17766	2.63311	2.42288	2.35813	8224	chr22:32908309-33454377 (-) // 93.57 // q12.3	chr22q12.3	chr22q12.3	ENSG00000185666	0007269 // neurotransmitter secretion // inferred from electronic annotation /// 0007269 // neurotransmitter secretion // traceable author statement	0008021 // synaptic vesicle // traceable author statement /// 0008021 // synaptic vesicle // inferred from electronic annotation /// 0016020 // membrane // inferred from electronic annotation /// 0030054 // cell junction // inferred from electronic annotation /// 0030672 // synaptic vesicle membrane // inferred from electronic annotation /// 0031410 // cytoplasmic vesicle // inferred from electro…	0000166 // nucleotide binding // inferred from electronic annotation /// 0003824 // catalytic activity // inferred from electronic annotation /// 0005515 // protein binding // inferred from electronic annotation /// 0005524 // ATP binding // inferred from electronic annotation	NM_001135774 /// NM_003490 /// NM_133633	BC075066.2	602705	---	A6ZJ82 /// B1B1F9 /// B4DTE0 /// O14994 /// Q17R54 /// Q4TT46 /// Q59EX7	---
15557	11730656_a_at	leukocyte immunoglobulin-like receptor, subfamily A (without TM domain), member 3	LILRA3	NM_001172654	Hs.113277	1.8336e-05	4.63563e-05	3.74637	2.05928	P		3.59249	2.52809	2.90412	3.01534	2.53729	4.08675	4.25946	4.68192	4.30434	5.55389	2.04441	2.37428	1.90801	2.00177	2.031	2.02736	2.15594	2.21171	1.89545	1.94284	11026	chr19:54799853-54804265 (-) // 97.09 // q13.42	chr19q13.4	chr19q13.4	ENSG00000170866	0006952 // defense response // traceable author statement /// 0007165 // signal transduction // traceable author statement	0005576 // extracellular region // inferred from electronic annotation /// 0005886 // plasma membrane // traceable author statement	0003823 // antigen binding // traceable author statement /// 0004872 // receptor activity // inferred from electronic annotation /// 0004872 // receptor activity // traceable author statement	NM_001172654 /// NM_006865	NM_006865.2	604818	---	Q8N6C8 /// Q8NHJ5	---
15593	11730692_a_at	tripartite motif-containing 7	TRIM7	NM_033342	Hs.487412	1.62977e-07	7.27149e-07	2.9148	2.28224	P		3.2786	3.1432	3.98754	2.94218	2.54549	2.69852	2.35117	2.49132	3.09071	2.61928	2.19849	2.51269	2.39827	2.08881	2.22653	2.70088	2.09408	2.23669	2.06597	2.29999	81786	chr5:180620929-180627930 (-) // 94.69 // q35.3	chr5q35.3	chr5q35.3	ENSG00000146054	---	0005622 // intracellular // inferred from electronic annotation /// 0005634 // nucleus // inferred from direct assay /// 0005634 // nucleus // inferred from electronic annotation /// 0005737 // cytoplasm // inferred from direct assay /// 0005737 // cytoplasm // inferred from electronic annotation	0005515 // protein binding // inferred from electronic annotation /// 0008270 // zinc ion binding // inferred from electronic annotation /// 0046872 // metal ion binding // inferred from electronic annotation	NM_033342 /// NM_203293 /// NM_203294 /// NM_203295 /// NM_203296 /// NM_203297	AF396655.1	609315	---	B2RBZ0 /// D3DWR7 /// Q9C029	---
15931	11731030_at	coiled-coil domain containing 64B	CCDC64B	NM_001103175	Hs.513285	1.14003e-05	3.0646e-05	2.85557	2.44873	P		2.53268	2.85222	2.68711	2.68817	2.22192	3.27481	2.74169	3.20799	3.26684	3.08228	2.00393	2.35361	2.12024	1.86534	2.68006	2.64316	3.15071	2.45306	2.56644	2.65078	146439	chr16:3077682-3085533 (-) // 97.12 // p13.3	chr16p13.3	chr16p13.3	ENSG00000162069	---	---	0017137 // Rab GTPase binding // inferred from electronic annotation	NM_001103175	NM_001103175.1	---	---	A1A5D9	---
16162	11731261_a_at	solute carrier family 4, sodium bicarbonate cotransporter, member 5	SLC4A5	NM_021196	Hs.594099	5.3896e-08	2.71625e-07	2.987	2.29445	P		2.86002	2.886	2.31951	2.48104	2.20685	2.87096	3.48762	3.60915	3.3515	3.79738	2.54902	2.27216	2.58418	2.57936	1.9735	2.29689	2.28858	2.15971	2.07909	2.16197	57835	chr2:74443368-74569662 (-) // 85.56 // p13.1	chr2p13	chr2p13	ENSG00000188687	0006810 // transport // inferred from electronic annotation /// 0006811 // ion transport // inferred from electronic annotation /// 0006814 // sodium ion transport // inferred from electronic annotation /// 0006820 // anion transport // inferred from electronic annotation /// 0015701 // bicarbonate transport // non-traceable author statement	0005886 // plasma membrane // inferred from electronic annotation /// 0016020 // membrane // inferred from electronic annotation /// 0016021 // integral to membrane // non-traceable author statement /// 0016021 // integral to membrane // inferred from electronic annotation /// 0016324 // apical plasma membrane // inferred from electronic annotation	0005215 // transporter activity // inferred from electronic annotation /// 0005452 // inorganic anion exchanger activity // inferred from electronic annotation /// 0008509 // anion transmembrane transporter activity // inferred from electronic annotation /// 0008510 // sodium:bicarbonate symporter activity // non-traceable author statement /// 0015301 // anion:anion antiporter activity // inferre…	NM_021196 /// NM_133478	AF452248.1	606757	---	C9JNL6 /// C9JU12 /// C9JW32 /// Q53QY5 /// Q53S35 /// Q9BY07 /// Q9UDR3	---
16210	11731309_at	chromosome 15 open reading frame 56	C15orf56	NM_001039905	Hs.631718	7.89975e-07	2.95949e-06	3.84129	2.40033	P		3.54354	3.98274	3.87653	3.66005	2.74275	3.63097	4.5456	4.24078	3.93629	4.25368	2.40681	2.07412	2.21161	2.30908	2.56267	2.83829	2.5411	2.25394	2.27023	2.53551	644809	chr15:40542866-40545110 (-) // 91.15 // q15.1	chr15q15.1	chr15q15.1	ENSG00000176753	---	---	---	NM_001039905	NM_001039905.1	---	---	Q8N910	---
16255	11731354_x_at	variable charge, X-linked	VCX	NM_013452	Hs.567503	7.48251e-08	3.64029e-07	23.0526	2.19825	P		18.0177	17.6491	18.6416	18.0274	15.5648	26.6305	31.9283	27.1223	26.3601	30.5844	2.58489	2.5024	2.22672	1.79888	2.22584	2.01709	2.17723	2.05415	1.72033	2.67498	26609	chrX:7810302-7812183 (+) // 98.77 // p22.31 /// chrX:8432870-8434550 (+) // 96.63 // p22.31 /// chrX:6451659-6453159 (-) // 91.21 // p22.31	chrXp22	chrXp22	ENSG00000182583 /// ENSG00000205642	0006325 // chromatin organization // traceable author statement /// 0007283 // spermatogenesis // traceable author statement /// 0042255 // ribosome assembly // non-traceable author statement	0005634 // nucleus // inferred from direct assay /// 0005634 // nucleus // inferred from sequence or structural similarity /// 0005730 // nucleolus // inferred from direct assay /// 0005730 // nucleolus // inferred from sequence or structural similarity	0003682 // chromatin binding // traceable author statement	NM_013452	NM_013452.2	300229	---	A0JNS4 /// A0JNS5 /// A8MPP4 /// C9JS46 /// Q4V774 /// Q9H320 /// Q9H321	---
16269	11731368_at	zinc finger protein 442	ZNF442	NM_030824	Hs.253193	4.45228e-07	1.78044e-06	3.6667	2.42613	P		2.82051	2.73052	2.73052	3.71382	2.26034	4.9234	3.94968	4.34797	4.54453	4.64567	2.56688	2.40128	2.08361	2.19318	2.76286	2.99066	2.63982	2.00393	2.26142	2.35765	79973	chr19:12460183-12476475 (-) // 77.08 // p13.2	chr19p13.2	chr19p13.2	ENSG00000198342	0006350 // transcription // inferred from electronic annotation /// 0006355 // regulation of transcription, DNA-dependent // inferred from electronic annotation /// 0045449 // regulation of transcription // inferred from electronic annotation	0005622 // intracellular // inferred from electronic annotation /// 0005634 // nucleus // inferred from electronic annotation	0003676 // nucleic acid binding // inferred from electronic annotation /// 0003677 // DNA binding // inferred from electronic annotation /// 0008270 // zinc ion binding // inferred from electronic annotation /// 0046872 // metal ion binding // inferred from electronic annotation	NM_030824	NM_030824.2	---	---	B4DJ48 /// C9JC15 /// Q9H7R0	---
16356	11731455_at	tropomyosin 3	TPM3	NM_001043351	Hs.644306	1.54673e-07	6.94993e-07	2.84537	2.59274	P		2.85926	2.82733	2.97639	2.77309	2.22814	2.9802	2.99379	2.81076	3.00763	2.99706	1.98007	2.49835	3.13531	2.72968	2.4944	2.23966	2.85418	2.52102	2.84274	2.63199	7170	chr1:154127779-154155725 (-) // 91.6 // q21.3	chr1q21.2	chr1q21.2	ENSG00000143549	0006928 // cellular component movement // traceable author statement /// 0006936 // muscle contraction // not recorded /// 0006937 // regulation of muscle contraction // non-traceable author statement /// 0007420 // brain development // inferred from electronic annotation	0001725 // stress fiber // inferred from direct assay /// 0002102 // podosome // inferred from electronic annotation /// 0005737 // cytoplasm // inferred from electronic annotation /// 0005737 // cytoplasm // inferred from direct assay /// 0005856 // cytoskeleton // non-traceable author statement /// 0005856 // cytoskeleton // traceable author statement /// 0005856 // cytoskeleton // inferred fro…	0003779 // actin binding // inferred from electronic annotation /// 0005515 // protein binding // inferred from physical interaction	NM_001043351 /// NM_001043352 /// NM_001043353 /// NM_152263 /// NM_153649	AY004867.1	191030 /// 609284	---	B2RDE1 /// B4DQ80 /// B4DWT5 /// P06753 /// Q5HYB6 /// Q5VU58 /// Q5VU59 /// Q5VU61 /// Q5VU62 /// Q5VU63 /// Q5VU70 /// Q5VU72 /// Q6LDX7 /// Q8NAG3 /// Q8NAH0 /// Q8NI98 /// Q8TCG3	---		O
16359	11731458_a_at	proline-rich protein HaeIII subfamily 2	PRH2	NM_001110213	Hs.631731	2.05204e-07	8.94461e-07	8.00216	1.85756	P		8.79064	6.72699	7.26956	8.69155	4.43942	8.39424	7.07618	7.49021	12.2238	8.91906	1.84308	1.56802	1.73228	2.01709	1.90503	1.7822	1.84545	2.14126	1.9051	1.83605	5555	chr12:11083257-11087444 (+) // 84.91 // p13.2	chr12p13.2	chr12p13.2	ENSG00000134551	---	0005576 // extracellular region // inferred from electronic annotation /// 0005615 // extracellular space // traceable author statement	0005515 // protein binding // inferred from physical interaction	NM_001110213 /// NM_005042	BC136499.1	168790	---	P02810 /// Q68D45	---
16577	11731676_s_at	chemokine (C-C motif) receptor 2	CCR2	NM_001123041	Hs.511794	1.34211e-07	6.12185e-07	8.11984	2.09917	P		10.7907	8.22577	11.7128	8.20182	4.30854	7.75195	7.68498	6.83466	7.70924	7.97798	2.16209	2.94698	2.30433	1.72309	1.7868	2.22895	2.16295	1.66018	1.94176	2.0746	729230	chr3:46395224-46402420 (+) // 94.19 // p21.31	chr3p21.31	chr3p21.31	ENSG00000121807	0006935 // chemotaxis // traceable author statement /// 0006954 // inflammatory response // traceable author statement /// 0006955 // immune response // traceable author statement /// 0006968 // cellular defense response // traceable author statement /// 0007165 // signal transduction // inferred from electronic annotation /// 0007186 // G-protein coupled receptor protein signaling pathway // inf…	0005625 // soluble fraction // traceable author statement /// 0005737 // cytoplasm // inferred from direct assay /// 0005886 // plasma membrane // not recorded /// 0005886 // plasma membrane // inferred from direct assay /// 0005886 // plasma membrane // inferred from electronic annotation /// 0005886 // plasma membrane // traceable author statement /// 0005887 // integral to plasma membrane // t…	0004871 // signal transducer activity // inferred from electronic annotation /// 0004872 // receptor activity // inferred from electronic annotation /// 0004930 // G-protein coupled receptor activity // inferred from electronic annotation /// 0004950 // chemokine receptor activity // traceable author statement /// 0016493 // C-C chemokine receptor activity // inferred from electronic annotation /…	NM_001123041 /// NM_001123396	NM_001123041.2	601267	GPCRDB_Class_A_Rhodopsin-like // GenMAPP /// GPCRDB_Other // GenMAPP /// Peptide_GPCRs // GenMAPP	B4XH68 /// B4XH69 /// O95950 /// P41597 /// Q4VBL2	---
16601	11731700_a_at	chromosome 12 open reading frame 66	C12orf66	NM_152440	Hs.505871	2.49014e-09	1.8131e-08	6.41216	1.89353	P		5.36905	5.24243	6.7793	5.85612	4.00561	7.19704	7.21359	6.71895	8.6955	7.04396	2.09952	2.22253	1.85233	1.98234	1.85233	1.87515	1.80501	1.39518	2.03442	1.8165	144577	chr12:64586420-64616069 (-) // 93.87 // q14.2	chr12q14.2	chr12q14.2	ENSG00000174206	---	---	---	NM_152440	BC071634.1	---	---	Q96MD2	---
16618	11731717_at	protocadherin beta 4	PCDHB4	NM_018938	Hs.591250	5.6863e-10	5.2402e-09	8.56861	2.19956	P		6.10914	6.34755	6.18943	7.01937	5.66997	9.79941	14.0729	10.5605	9.13431	10.7835	2.58489	1.99876	1.73228	1.95587	2.0123	2.37998	2.45758	2.84284	1.93155	2.09952	56131	chr5:140501240-140505201 (+) // 97.81 // q31.3	chr5q31	chr5q31	ENSG00000081818	0007155 // cell adhesion // inferred from electronic annotation /// 0007155 // cell adhesion // traceable author statement /// 0007156 // homophilic cell adhesion // inferred from electronic annotation /// 0007268 // synaptic transmission // traceable author statement /// 0007399 // nervous system development // traceable author statement /// 0007416 // synapse assembly // traceable author statem…	0005886 // plasma membrane // inferred from electronic annotation /// 0005887 // integral to plasma membrane // traceable author statement /// 0016020 // membrane // inferred from electronic annotation /// 0016021 // integral to membrane // non-traceable author statement /// 0016021 // integral to membrane // inferred from electronic annotation	0005509 // calcium ion binding // inferred from electronic annotation	NM_018938	NM_018938.2	606330	---	B2R951 /// Q9Y5E5	---			O
16859	11731958_s_at	folate hydrolase (prostate-specific membrane antigen) 1 /// folate hydrolase 1B	FOLH1 /// FOLH1B	NM_001014986	Hs.654487	2.84101e-17	3.59825e-14	54.2134	2.31133	P		53.0291	45.6951	65.5651	57.1684	53.0606	54.1335	51.7217	44.7776	58.5172	58.4662	2.11459	2.15649	2.16182	2.52142	2.51972	1.92456	2.39909	2.35737	2.67563	2.28256	219595 /// 2346	chr11:89372403-89431886 (+) // 82.91 // q14.3 /// chr11:49168186-49230222 (-) // 98.76 // p11.12	chr11p11.2 /// chr11q14.3	chr11p11.2 /// chr11q14.3	ENSG00000086205 /// ENSG00000134612	0006508 // proteolysis // non-traceable author statement /// 0006508 // proteolysis // inferred from electronic annotation	0005624 // membrane fraction // traceable author statement /// 0005737 // cytoplasm // inferred from electronic annotation /// 0005886 // plasma membrane // inferred from electronic annotation /// 0005887 // integral to plasma membrane // traceable author statement /// 0016020 // membrane // non-traceable author statement /// 0016020 // membrane // inferred from electronic annotation /// 0016021 …	0003824 // catalytic activity // inferred from electronic annotation /// 0004180 // carboxypeptidase activity // inferred from electronic annotation /// 0008233 // peptidase activity // non-traceable author statement /// 0008233 // peptidase activity // inferred from electronic annotation /// 0008237 // metallopeptidase activity // inferred from electronic annotation /// 0016787 // hydrolase acti…	NM_001014986 /// NM_001193471 /// NM_001193472 /// NM_001193473 /// NM_004476 /// NM_153696	NM_001014986.1	600934 /// 609020	---	A4UU12 /// A4UU13 /// B7Z312 /// B7Z6L3 /// C9J9G8 /// Q04609 /// Q2VPJ0 /// Q3C1U5 /// Q7Z5D2 /// Q9HBA9	EC:3.4.17.21
17004	11732103_s_at	histone cluster 1, H3h	HIST1H3H	NM_003536	Hs.591778	5.52531e-07	2.15698e-06	5.71954	2.23387	P		5.87038	4.91767	7.41211	4.8731	2.77257	6.88815	6.71387	5.78649	6.24432	5.71677	1.80969	2.46406	2.23863	2.61491	2.21463	2.25429	2.28295	1.89147	2.15844	2.40959	8357	chr6:27777715-27778535 (+) // 98.67 // p22.1	chr6p22.1	chr6p22.1	ENSG00000203813	0006334 // nucleosome assembly // inferred from electronic annotation	0000786 // nucleosome // inferred from electronic annotation /// 0005634 // nucleus // inferred from electronic annotation	0003677 // DNA binding // inferred from electronic annotation /// 0005515 // protein binding // inferred from physical interaction	NM_003536	NM_003536.2	602818	---	P68431	---
17063	11732162_at	zinc finger CCHC-type and RNA binding motif 1	ZCRB1	NM_033114	Hs.496279	5.73375e-08	2.87124e-07	5.89575	2.226	P		6.79379	3.49351	7.00165	7.41554	3.70138	6.13812	6.60889	6.04117	5.62184	6.14158	1.63833	2.48834	1.99821	2.53561	2.38179	2.31431	2.01629	2.09434	2.16608	2.62668	85437	chr12:42705888-42719947 (-) // 83.75 // q12	chr12q12	chr12q12	ENSG00000139168	0006397 // mRNA processing // inferred from electronic annotation /// 0008380 // RNA splicing // inferred by curator /// 0008380 // RNA splicing // inferred from electronic annotation	0005634 // nucleus // inferred from electronic annotation /// 0005654 // nucleoplasm // inferred from electronic annotation /// 0005681 // spliceosomal complex // inferred from electronic annotation /// 0005689 // U12-type spliceosomal complex // inferred from direct assay	0000166 // nucleotide binding // inferred from electronic annotation /// 0003676 // nucleic acid binding // inferred from electronic annotation /// 0003723 // RNA binding // inferred from electronic annotation /// 0008270 // zinc ion binding // inferred from electronic annotation /// 0046872 // metal ion binding // inferred from electronic annotation	NM_033114	NM_033114.3	610750	---	Q05DR1 /// Q8TBF4	---
17064	11732163_x_at	zinc finger CCHC-type and RNA binding motif 1	ZCRB1	NM_033114	Hs.496279	3.73311e-09	2.56677e-08	9.47878	2.30539	P		10.0844	5.1856	10.8926	10.865	5.49414	10.0201	11.6388	9.99853	9.31862	11.2901	1.64214	2.57219	1.94112	2.15214	2.38732	2.20392	2.39978	2.51473	2.66404	2.57654	85437	chr12:42705888-42719947 (-) // 83.75 // q12	chr12q12	chr12q12	ENSG00000139168	0006397 // mRNA processing // inferred from electronic annotation /// 0008380 // RNA splicing // inferred by curator /// 0008380 // RNA splicing // inferred from electronic annotation	0005634 // nucleus // inferred from electronic annotation /// 0005654 // nucleoplasm // inferred from electronic annotation /// 0005681 // spliceosomal complex // inferred from electronic annotation /// 0005689 // U12-type spliceosomal complex // inferred from direct assay	0000166 // nucleotide binding // inferred from electronic annotation /// 0003676 // nucleic acid binding // inferred from electronic annotation /// 0003723 // RNA binding // inferred from electronic annotation /// 0008270 // zinc ion binding // inferred from electronic annotation /// 0046872 // metal ion binding // inferred from electronic annotation	NM_033114	NM_033114.3	610750	---	Q05DR1 /// Q8TBF4	---
17289	11732388_at	chromosome 1 open reading frame 83	C1orf83	NM_153035	Hs.558618	4.3356e-06	1.32276e-05	4.61807	2.58747	P		4.32039	4.81134	4.80284	4.72071	3.36208	5.44361	5.12774	4.57266	4.93919	4.0801	2.26694	2.62962	2.27903	2.67699	2.77568	2.20185	2.92478	2.81822	2.4382	2.86338	127428	chr1:54519244-54565416 (+) // 64.96 // p32.3	chr1p32.3	chr1p32.3	ENSG00000116205	0006350 // transcription // inferred from electronic annotation /// 0006354 // RNA elongation // inferred from electronic annotation /// 0006355 // regulation of transcription, DNA-dependent // inferred from electronic annotation	0005634 // nucleus // inferred from electronic annotation	0003677 // DNA binding // inferred from electronic annotation /// 0003702 // RNA polymerase II transcription factor activity // inferred from electronic annotation /// 0003746 // translation elongation factor activity // inferred from electronic annotation /// 0005515 // protein binding // inferred from electronic annotation /// 0030528 // transcription regulator activity // inferred from electro…	NM_153035	BC035374.1	---	---	Q96MN5	---
17413	11732512_a_at	caudal type homeobox 1	CDX1	NM_001804	Hs.1545	8.20343e-05	0.000172114	5.31954	2.23193	P		4.77195	3.95508	4.44777	5.16293	4.00485	5.91994	6.13068	5.97214	6.64012	6.18992	2.52715	2.11068	2.59474	2.24133	2.30155	2.24857	1.80501	2.50348	1.8003	2.18649	1044	chr5:149546343-149564121 (+) // 85.15 // q32	chr5q32	chr5q32	ENSG00000113722	0006355 // regulation of transcription, DNA-dependent // inferred from electronic annotation /// 0007275 // multicellular organismal development // inferred from electronic annotation /// 0007389 // pattern specification process // inferred from electronic annotation /// 0009887 // organ morphogenesis // traceable author statement /// 0009952 // anterior/posterior pattern formation // inferred fr…	0005634 // nucleus // inferred from electronic annotation	0003677 // DNA binding // inferred from electronic annotation /// 0003700 // sequence-specific DNA binding transcription factor activity // inferred from electronic annotation /// 0030528 // transcription regulator activity // inferred from electronic annotation /// 0043565 // sequence-specific DNA binding // inferred from electronic annotation	NM_001804	U51095.1	600746	---	P47902 /// Q14DX0 /// Q4VAU3 /// Q4VAU5	---
17593	11732692_at	chromosome 20 open reading frame 118	C20orf118	NM_080628	Hs.472630	3.75119e-10	3.72868e-09	4.1832	2.13221	P		3.60351	3.61603	4.1888	3.57172	2.69729	5.57396	4.88834	4.53978	4.77917	4.37338	2.11671	2.24857	2.15634	2.16246	2.25341	2.10593	2.25927	1.73703	1.82007	2.4623	140711	chr20:35504523-35522632 (+) // 80.98 // q11.23	chr20q11.23	chr20q11.23	ENSG00000101342	---	---	---	NM_080628	NM_080628.1	---	---	A0PJX2 /// A2A2J3	---
17614	11732713_at	follistatin	FST	NM_006350	Hs.9914	0.00467705	0.00654772	2.79375	2.92743	P		2.70979	2.70979	3.08955	2.54679	2.68388	2.4225	2.4188	2.84463	2.77009	3.74175	2.47138	6.28457	2.22417	3.22067	1.96546	2.48287	3.06624	2.80033	2.27574	2.48287	10468	chr5:52776594-52781921 (+) // 94.8 // q11.2	chr5q11.2	chr5q11.2	ENSG00000134363	0000122 // negative regulation of transcription from RNA polymerase II promoter // inferred from direct assay /// 0002244 // hemopoietic progenitor cell differentiation // inferred from direct assay /// 0007276 // gamete generation // inferred from electronic annotation /// 0007389 // pattern specification process // inferred from electronic annotation /// 0008585 // female gonad development // i…	0005576 // extracellular region // non-traceable author statement /// 0005576 // extracellular region // inferred from electronic annotation	0004871 // signal transducer activity // non-traceable author statement /// 0005488 // binding // inferred from electronic annotation /// 0005515 // protein binding // inferred from physical interaction /// 0043395 // heparan sulfate proteoglycan binding // inferred from electronic annotation /// 0048185 // activin binding // inferred from physical interaction	NM_006350 /// NM_013409	NM_006350.2	136470 /// 184700	TGF_Beta_Signaling_Pathway // GenMAPP	P19883 /// Q6FHE1	---
17624	11732723_a_at	patatin-like phospholipase domain containing 7	PNPLA7	NM_001098537	Hs.294147	1.06751e-10	1.40239e-09	7.82363	2.47031	P		9.74284	12.1744	10.5887	10.3999	9.29346	5.72689	4.57903	5.50109	4.87299	5.35693	2.57874	2.86428	2.60637	2.44116	2.07261	2.4951	2.23302	3.25786	2.21472	1.9392	375775	chr9:140354404-140444989 (-) // 99.96 // q34.3	chr9q34.3	chr9q34.3	ENSG00000130653	0006629 // lipid metabolic process // inferred from electronic annotation /// 0008152 // metabolic process // inferred from electronic annotation	0005634 // nucleus // inferred from electronic annotation /// 0005739 // mitochondrion // inferred from electronic annotation /// 0005764 // lysosome // inferred from electronic annotation /// 0005765 // lysosomal membrane // inferred from electronic annotation /// 0005783 // endoplasmic reticulum // inferred from electronic annotation /// 0005792 // microsome // inferred from electronic annotati…	0016787 // hydrolase activity // inferred from electronic annotation	NM_001098537 /// NM_152286	NM_001098537.1	612122	---	B3KXF3 /// B3KXH5 /// B4DMT7 /// B5MDD3 /// Q5T362 /// Q6ZV29	---
17671	11732770_s_at	forkhead box D4 /// forkhead box D4-like 1 /// forkhead box D4-like 3 /// forkhead box D4-like 6	FOXD4 /// FOXD4L1 /// FOXD4L3 /// FOXD4L6	NM_001085476	Hs.584759	1.37887e-08	8.07843e-08	5.05835	2.27323	P		3.58074	3.49116	3.7031	3.98754	3.54753	6.02304	6.1681	6.83454	7.51108	5.73671	2.33237	2.24857	2.12024	2.34924	2.30155	2.86605	2.09434	2.21919	1.63202	2.56872	200350 /// 2298 /// 286380 /// 653404	chr2:114256523-114258910 (+) // 95.24 // q13 /// chr9:70917557-70920000 (+) // 96.59 // q21.11 /// chr9:42717756-42719703 (+) // 75.29 // p12 /// chr9:116055-118429 (-) // 99.83 // p24.3 /// chr9:69199479-69201922 (-) // 96.34 // q21.11 /// chr9:70427261-70429208 (-) // 75.29 // q21.11 /// chr9:70176345-70178292 (-) // 75.13 // q21.11	chr2q13 /// chr9p24.3 /// chr9q21.11	chr2q13 /// chr9p24.3 /// chr9q21.11	ENSG00000170122 /// ENSG00000184492 /// ENSG00000187559 /// ENSG00000204793	0000122 // negative regulation of transcription from RNA polymerase II promoter // inferred from sequence or structural similarity /// 0001658 // branching involved in ureteric bud morphogenesis // inferred from sequence or structural similarity /// 0001755 // neural crest cell migration // inferred from sequence or structural similarity /// 0001822 // kidney development // inferred from sequence…	0005634 // nucleus // inferred from direct assay /// 0005634 // nucleus // non-traceable author statement /// 0005634 // nucleus // inferred from electronic annotation /// 0005667 // transcription factor complex // inferred from sequence or structural similarity /// 0005730 // nucleolus // inferred from direct assay	0003677 // DNA binding // inferred from electronic annotation /// 0003690 // double-stranded DNA binding // inferred from sequence or structural similarity /// 0003700 // sequence-specific DNA binding transcription factor activity // inferred from sequence or structural similarity /// 0003700 // sequence-specific DNA binding transcription factor activity // traceable author statement /// 0003700 …	NM_001085476 /// NM_012184 /// NM_199135 /// NM_207305	NM_207305.3	601092 /// 611084 /// 611086	---	B3KVK3 /// Q12950 /// Q3MI95 /// Q3SYB3 /// Q5JTX9 /// Q5VV16 /// Q6VB84 /// Q6VB85 /// Q6VB86 /// Q8WTR0 /// Q9NU39	---		O
17701	11732800_a_at	signal-regulatory protein beta 1	SIRPB1	NM_001083910	Hs.710882	0.000133924	0.000264935	4.27116	2.32491	P		3.98754	4.36575	5.84567	5.878	2.42023	4.14564	3.10325	3.74607	4.4275	4.79197	2.28528	2.41845	2.31075	2.75145	1.96424	2.24816	2.4128	2.52751	2.28528	2.0452	10326	chr20:1895755-1903283 (+) // 41.7 // p13 /// chr20:1577985-1600742 (-) // 84.18 // p13	chr20p13	chr20p13	ENSG00000101307	0007165 // signal transduction // traceable author statement /// 0007166 // cell surface receptor linked signaling pathway // traceable author statement	0005576 // extracellular region // inferred from electronic annotation /// 0005887 // integral to plasma membrane // traceable author statement /// 0016020 // membrane // inferred from electronic annotation /// 0016021 // integral to membrane // inferred from electronic annotation	0005515 // protein binding // inferred from physical interaction	NM_001083910 /// NM_001135844 /// NM_006065	NM_001135844.1	603889	---	A2RRP5 /// A6NGK7 /// B1AQU3 /// O00241 /// Q5TFQ5 /// Q5TFQ7 /// Q5TFQ8 /// Q9H106	---
17714	11732813_at	chromosome 5 open reading frame 20	C5orf20	NM_130848	Hs.152477	3.92008e-08	2.04318e-07	2.60956	2.10296	P		2.37076	2.58805	2.34357	2.87112	2.34058	2.87096	2.60754	2.6894	2.71027	2.70333	2.48102	1.9414	2.08589	2.23237	2.03755	2.07288	2.01798	1.86792	1.69618	2.59638	140947	chr5:134779904-134783038 (-) // 89.85 // q31.1	chr5q31.1	chr5q31.1	ENSG00000251380 /// ENSG00000253827 /// ENSG00000253928	---	0005634 // nucleus // inferred from electronic annotation	---	NM_130848	NM_130848.2	609710	---	Q6ZNK6 /// Q8TF63	---
17746	11732845_at	patched domain containing 1	PTCHD1	NM_173495	Hs.319503	3.07834e-06	9.81186e-06	3.7229	2.66436	P		3.26515	5.60609	4.00663	4.37432	2.49533	3.76901	3.12164	3.04644	4.12176	3.42263	2.50804	2.884	2.37657	2.64571	2.10483	2.66832	3.10028	3.12699	2.64128	2.58761	139411	chrX:23352984-23414917 (+) // 96.25 // p22.11	chrXp22.11	chrXp22.11	ENSG00000165186	---	0016020 // membrane // inferred from electronic annotation /// 0016021 // integral to membrane // inferred from electronic annotation	0008158 // hedgehog receptor activity // inferred from electronic annotation	NM_173495	BC121061.2	---	---	B4DQH0 /// Q96NR3	---
17818	11732917_at	DAZ interacting protein 1-like	DZIP1L	NM_001170538	Hs.351403	0.000153147	0.000297916	6.14192	3.01551	P		5.26476	4.88983	7.20023	7.39639	4.07466	6.4451	7.20234	5.58611	7.88553	5.47426	3.36697	3.59353	3.01107	3.30941	2.99213	1.9671	3.06404	3.10445	2.64455	3.10185	199221	chr3:137780831-137834451 (-) // 84.93 // q22.3	chr3q22.3	chr3q22.3	ENSG00000158163	---	0005622 // intracellular // inferred from electronic annotation	0008270 // zinc ion binding // inferred from electronic annotation /// 0046872 // metal ion binding // inferred from electronic annotation	NM_001170538 /// NM_173543	NM_173543.1	---	---	C9JD19 /// C9JRW2 /// C9JUG5 /// Q8IYY4	---
18000	11733099_a_at	integrin, beta 4	ITGB4	NM_000213	Hs.632226	1.1497e-12	6.1594e-11	16.1803	2.55595	P		14.6564	13.0805	18.1735	12.9389	6.42748	20.7947	19.8207	17.8936	18.3867	19.6306	2.58489	2.70202	1.97046	2.23714	2.02371	2.99025	3.05631	2.59988	3.25197	2.14287	3691	chr17:73717515-73753898 (+) // 97.92 // q25.1	chr17q25	chr17q25	ENSG00000132470	0007154 // cell communication // inferred from electronic annotation /// 0007155 // cell adhesion // inferred from electronic annotation /// 0007155 // cell adhesion // non-traceable author statement /// 0007160 // cell-matrix adhesion // inferred from electronic annotation /// 0007229 // integrin-mediated signaling pathway // inferred from electronic annotation /// 0007275 // multicellular organ…	0005886 // plasma membrane // not recorded /// 0008305 // integrin complex // inferred from electronic annotation /// 0008305 // integrin complex // traceable author statement /// 0009925 // basal plasma membrane // inferred from electronic annotation /// 0016020 // membrane // inferred from electronic annotation /// 0016021 // integral to membrane // inferred from electronic annotation	0004872 // receptor activity // inferred from electronic annotation /// 0005488 // binding // inferred from electronic annotation /// 0005515 // protein binding // inferred from physical interaction	NM_000213 /// NM_001005619 /// NM_001005731	AB208913.1	131800 /// 147557 /// 226650 /// 226730	Integrin-mediated_cell_adhesion_KEGG // GenMAPP	A0AVL6 /// B4E3N0 /// B7ZLD5 /// B7ZLD8 /// P16144 /// Q0VF97 /// Q2VP98 /// Q59H46	---			O
18217	11733316_a_at	family with sequence similarity 123C	FAM123C	NM_001105193	Hs.369289	1.00741e-06	3.66699e-06	10.1794	2.07236	P		8.1438	10.3303	9.55246	9.2328	8.43162	11.853	10.489	11.5032	11.6166	10.6414	1.90027	1.85426	2.06575	2.91185	2.14558	2.01709	1.86864	1.93522	1.76738	2.25755	205147	chr2:131513007-131525707 (+) // 69.74 // q21.1	chr2q21.1	chr2q21.1	ENSG00000178171	---	---	---	NM_001105193 /// NM_001105194 /// NM_001105195 /// NM_152698	AI279217	---	---	C9J4B8 /// C9JS07 /// Q8N944	---
18233	11733332_at	neuropilin 2	NRP2	NM_003872	Hs.471200	8.81045e-07	3.25865e-06	6.40146	2.93455	P		4.96809	4.18908	4.18908	3.91065	2.68497	8.30963	7.53418	10.4261	8.26232	9.54051	2.44069	4.14173	2.73241	2.01453	2.67845	2.68449	3.02858	2.45714	2.9849	4.18258	8828	chr2:206547223-206642327 (+) // 97.8 // q33.3	chr2q33.3	chr2q33.3	ENSG00000118257	0001525 // angiogenesis // non-traceable author statement /// 0001755 // neural crest cell migration // inferred from electronic annotation /// 0007155 // cell adhesion // inferred from electronic annotation /// 0007155 // cell adhesion // non-traceable author statement /// 0007275 // multicellular organismal development // inferred from electronic annotation /// 0007399 // nervous system develop…	0005624 // membrane fraction // traceable author statement /// 0005886 // plasma membrane // not recorded /// 0016020 // membrane // inferred from electronic annotation /// 0016021 // integral to membrane // inferred from electronic annotation /// 0016021 // integral to membrane // non-traceable author statement /// 0030424 // axon // inferred from electronic annotation	0004872 // receptor activity // inferred from electronic annotation /// 0004872 // receptor activity // traceable author statement /// 0005021 // vascular endothelial growth factor receptor activity // traceable author statement /// 0005021 // vascular endothelial growth factor receptor activity // non-traceable author statement /// 0005515 // protein binding // inferred from electronic annotatio…	NM_003872 /// NM_018534 /// NM_201264 /// NM_201266 /// NM_201267 /// NM_201279	NM_018534.3	602070	---	A8K4G9 /// B7ZL68 /// C9JH98 /// O60462 /// Q7LBX6 /// Q7LBX7 /// Q7Z3T9 /// Q96GU8 /// Q9H2D4 /// Q9H2D5 /// Q9H2E2 /// Q9H2E3 /// Q9H2E4	---		O	O
18234	11733333_s_at	neuropilin 2	NRP2	NM_003872	Hs.471200	2.47013e-07	1.05693e-06	4.94238	2.55553	P		5.64487	5.04065	6.98722	5.64487	2.23329	4.69694	4.04653	4.92359	5.17761	5.02821	2.18126	3.18926	2.55244	2.04088	2.37344	2.92806	2.67149	2.48576	2.20514	2.92754	8828	chr2:206547223-206642327 (+) // 97.8 // q33.3	chr2q33.3	chr2q33.3	ENSG00000118257	0001525 // angiogenesis // non-traceable author statement /// 0001755 // neural crest cell migration // inferred from electronic annotation /// 0007155 // cell adhesion // inferred from electronic annotation /// 0007155 // cell adhesion // non-traceable author statement /// 0007275 // multicellular organismal development // inferred from electronic annotation /// 0007399 // nervous system develop…	0005624 // membrane fraction // traceable author statement /// 0005886 // plasma membrane // not recorded /// 0016020 // membrane // inferred from electronic annotation /// 0016021 // integral to membrane // inferred from electronic annotation /// 0016021 // integral to membrane // non-traceable author statement /// 0030424 // axon // inferred from electronic annotation	0004872 // receptor activity // inferred from electronic annotation /// 0004872 // receptor activity // traceable author statement /// 0005021 // vascular endothelial growth factor receptor activity // traceable author statement /// 0005021 // vascular endothelial growth factor receptor activity // non-traceable author statement /// 0005515 // protein binding // inferred from electronic annotatio…	NM_003872 /// NM_018534 /// NM_201264 /// NM_201266 /// NM_201267 /// NM_201279	NM_018534.3	602070	---	A8K4G9 /// B7ZL68 /// C9JH98 /// O60462 /// Q7LBX6 /// Q7LBX7 /// Q7Z3T9 /// Q96GU8 /// Q9H2D4 /// Q9H2D5 /// Q9H2E2 /// Q9H2E3 /// Q9H2E4	---		O	O
18356	11733455_a_at	Sp4 transcription factor	SP4	NM_003112	Hs.88013	9.95366e-08	4.68919e-07	3.49106	2.00826	P		3.36208	3.55457	3.46737	3.48701	2.72447	3.71371	3.42689	4.00308	3.60736	3.56409	1.73343	1.85649	2.24619	2.16669	1.97889	2.16783	2.02905	1.88707	2.01306	2.00393	6671	chr7:21467651-21554162 (+) // 93.45 // p15.3	chr7p15.3	chr7p15.3	ENSG00000105866	0006350 // transcription // inferred from electronic annotation /// 0006357 // regulation of transcription from RNA polymerase II promoter // inferred from direct assay /// 0008016 // regulation of heart contraction // inferred from electronic annotation /// 0045449 // regulation of transcription // inferred from electronic annotation	0005622 // intracellular // inferred from electronic annotation /// 0005634 // nucleus // inferred from electronic annotation	0003676 // nucleic acid binding // inferred from electronic annotation /// 0003677 // DNA binding // inferred from electronic annotation /// 0003700 // sequence-specific DNA binding transcription factor activity // inferred from electronic annotation /// 0003702 // RNA polymerase II transcription factor activity // traceable author statement /// 0003713 // transcription coactivator activity // tr…	NM_003112	BC109300.1	600540	---	B4DKX0 /// C9JUS7 /// Q02446 /// Q32M51	---
18360	11733459_at	pregnancy specific beta-1-glycoprotein 6	PSG6	NM_001031850	Hs.654414	1.27051e-14	3.297e-12	25.635	2.21526	P		27.7215	30.7741	27.9021	27.7215	23.4782	24.5299	19.3763	25.2564	24.512	25.0783	1.31387	3.01092	2.01042	2.59536	1.62727	2.68449	1.88707	2.21919	2.30155	2.50244	5675	chr19:43406236-43422003 (-) // 52.47 // q13.31 /// chr19:43757438-43773625 (-) // 48.77 // q13.31	chr19q13.2	chr19q13.2	ENSG00000170848	0007565 // female pregnancy // non-traceable author statement /// 0007565 // female pregnancy // traceable author statement /// 0007565 // female pregnancy // inferred from electronic annotation	0005576 // extracellular region // non-traceable author statement /// 0005576 // extracellular region // inferred from electronic annotation	---	NM_001031850 /// NM_002782	NM_002782.3	176395	---	B5MC00 /// B5MCE1 /// Q00889 /// Q12812 /// Q15235	---
18361	11733460_x_at	pregnancy specific beta-1-glycoprotein 6	PSG6	NM_001031850	Hs.654414	4.86207e-08	2.47717e-07	3.34694	2.18186	P		3.60743	3.60743	3.74772	3.60743	3.19353	3.26734	2.78733	2.99084	3.30735	3.35298	2.07423	2.52937	2.12024	2.09735	1.82252	2.15911	2.34358	2.2315	2.42797	2.01269	5675	chr19:43406236-43422003 (-) // 52.47 // q13.31 /// chr19:43757438-43773625 (-) // 48.77 // q13.31	chr19q13.2	chr19q13.2	ENSG00000170848	0007565 // female pregnancy // non-traceable author statement /// 0007565 // female pregnancy // traceable author statement /// 0007565 // female pregnancy // inferred from electronic annotation	0005576 // extracellular region // non-traceable author statement /// 0005576 // extracellular region // inferred from electronic annotation	---	NM_001031850 /// NM_002782	NM_002782.3	176395	---	B5MC00 /// B5MCE1 /// Q00889 /// Q12812 /// Q15235	---
18376	11733475_s_at	potassium inwardly-rectifying channel, subfamily J, member 6	KCNJ6	NM_002240	Hs.658533	6.50555e-05	0.000140238	2.8624	2.33758	P		2.85926	3.04329	3.17349	2.88797	2.31198	3.00619	2.35993	2.87822	3.40919	2.6945	2.261	2.3709	1.95729	2.48232	2.48074	2.41509	2.01552	1.9727	2.59194	2.82828	3763	chr21:38996788-39288754 (-) // 96.79 // q22.13	chr21q22.1|21q22.1	chr21q22.1|21q22.1	ENSG00000157542	0006810 // transport // inferred from electronic annotation /// 0006811 // ion transport // inferred from electronic annotation /// 0006813 // potassium ion transport // inferred from electronic annotation /// 0006813 // potassium ion transport // traceable author statement /// 0051602 // response to electrical stimulus // inferred from electronic annotation	0005737 // cytoplasm // inferred from electronic annotation /// 0005794 // Golgi apparatus // inferred from direct assay /// 0005886 // plasma membrane // inferred from direct assay /// 0008076 // voltage-gated potassium channel complex // traceable author statement /// 0009986 // cell surface // inferred from electronic annotation /// 0016020 // membrane // inferred from electronic annotation //…	0005216 // ion channel activity // inferred from electronic annotation /// 0005242 // inward rectifier potassium channel activity // traceable author statement /// 0005242 // inward rectifier potassium channel activity // inferred from electronic annotation /// 0005244 // voltage-gated ion channel activity // inferred from electronic annotation /// 0005515 // protein binding // inferred from phys…	NM_002240	NM_002240.2	600877	---	B2RA12 /// P48051	---
18382	11733481_at	cyclic nucleotide gated channel beta 1	CNGB1	NM_001135639	Hs.147062	2.39046e-10	2.61579e-09	6.06827	1.95753	P		7.3102	7.15791	7.83431	7.25213	3.98943	6.49294	5.88776	4.80446	5.40776	4.54584	2.18628	2.0231	2.32058	2.12684	1.76024	1.88432	1.65937	1.93202	1.92234	1.76024	1258	chr16:57988581-58001201 (-) // 85.07 // q21	chr16q13	chr16q13	ENSG00000070729	0006810 // transport // traceable author statement /// 0006810 // transport // inferred from electronic annotation /// 0006811 // ion transport // inferred from electronic annotation /// 0007601 // visual perception // traceable author statement /// 0007601 // visual perception // inferred from electronic annotation /// 0007602 // phototransduction // inferred from electronic annotation /// 00076…	0005624 // membrane fraction // inferred from electronic annotation /// 0016020 // membrane // inferred from electronic annotation /// 0016021 // integral to membrane // inferred from electronic annotation /// 0017071 // intracellular cyclic nucleotide activated cation channel complex // non-traceable author statement	0000166 // nucleotide binding // inferred from electronic annotation /// 0005216 // ion channel activity // inferred from electronic annotation /// 0005222 // intracellular cAMP activated cation channel activity // non-traceable author statement /// 0015276 // ligand-gated ion channel activity // traceable author statement /// 0030552 // cAMP binding // inferred from electronic annotation	NM_001135639 /// NM_001297	NM_001135639.1	268000 /// 600724	---	Q14028	---
18474	11733573_at	doublesex and mab-3 related transcription factor 3	DMRT3	NM_021240	Hs.189174	3.8211e-10	3.78243e-09	7.7314	3.07211	P		5.81909	5.93045	5.80319	6.39963	3.80012	9.76855	9.99003	7.07425	10.7307	11.998	3.18484	1.87148	2.49899	2.34924	3.49312	3.56077	2.84605	3.91602	3.5636	3.43696	58524	chr9:976963-991732 (+) // 94.19 // p24.3	chr9p24.3	chr9p24.3	ENSG00000064218	0006350 // transcription // inferred from electronic annotation /// 0006355 // regulation of transcription, DNA-dependent // inferred from electronic annotation /// 0007275 // multicellular organismal development // inferred from electronic annotation /// 0007548 // sex differentiation // non-traceable author statement /// 0007548 // sex differentiation // inferred from electronic annotation /// …	0005634 // nucleus // non-traceable author statement /// 0005634 // nucleus // inferred from electronic annotation	0003677 // DNA binding // non-traceable author statement /// 0003677 // DNA binding // inferred from electronic annotation /// 0003700 // sequence-specific DNA binding transcription factor activity // inferred from electronic annotation /// 0046872 // metal ion binding // inferred from electronic annotation	NM_021240	BC113584.1	---	---	Q5W0Z5 /// Q9NQL9 /// Q9NRJ9 /// Q9NRR0	---
18618	11733717_at	calmodulin-like 6	CALML6	NM_138705	Hs.85902	3.9795e-06	1.22763e-05	5.2475	2.53596	P		4.47383	5.59741	3.77821	4.86922	2.88295	6.55027	6.211	6.08279	5.59096	6.43837	2.71972	2.89385	2.42797	2.68564	2.52917	2.98174	2.2556	2.39793	2.02453	2.44351	163688	chr1:1846265-1848733 (+) // 99.19 // p36.33	chr1p36.33	chr1p36.33	ENSG00000169885	---	0005634 // nucleus // inferred from direct assay /// 0005634 // nucleus // inferred from electronic annotation /// 0005737 // cytoplasm // inferred from electronic annotation /// 0043231 // intracellular membrane-bounded organelle // inferred from direct assay	0005509 // calcium ion binding // inferred from electronic annotation	NM_138705	NM_138705.2	610171	---	B1AKR1 /// Q8TD86	---
18706	11733805_a_at	amnionless homolog (mouse)	AMN	NM_030943	Hs.534494	1.92932e-08	1.08689e-07	6.77437	2.36525	P		4.30312	5.37471	5.87526	7.38094	4.52702	8.32925	7.22005	7.44359	8.30107	8.98867	2.36874	2.7163	2.39514	2.31742	1.80213	2.7934	2.37975	2.21926	2.44107	2.21926	81693	chr14:103388998-103397529 (+) // 94.25 // q32.32	chr14q32.3	chr14q32.3	ENSG00000166126	0007275 // multicellular organismal development // inferred from electronic annotation /// 0007588 // excretion // inferred from electronic annotation /// 0008104 // protein localization // inferred from electronic annotation	0016020 // membrane // inferred from electronic annotation /// 0016021 // integral to membrane // inferred from electronic annotation /// 0045177 // apical part of cell // inferred from electronic annotation	---	NM_030943	BC029948.1	261100 /// 605799	---	B3KP64 /// Q9BXJ7	---
18811	11733910_at	UTP15, U3 small nucleolar ribonucleoprotein, homolog (S. cerevisiae)	UTP15	NM_032175	Hs.406703	4.01736e-08	2.08904e-07	9.21585	3.17403	P		9.14364	7.85924	7.0442	8.53838	7.22944	11.0938	11.3832	9.17787	9.69456	10.9941	3.09772	2.74654	3.60668	3.45085	3.01365	2.18654	3.09772	3.50995	3.78514	3.24549	84135	chr5:72861565-72878281 (+) // 88.7 // q13.2	chr5q13.2	chr5q13.2	ENSG00000164338	0006364 // rRNA processing // inferred from electronic annotation	0005634 // nucleus // inferred from electronic annotation /// 0005730 // nucleolus // inferred from electronic annotation /// 0005737 // cytoplasm // inferred from direct assay	---	NM_032175	NM_032175.2	---	---	B4DU75 /// B4DXK8 /// Q8TED0	---
19003	11734102_x_at	zinc finger protein 578	ZNF578	NM_001099694	Hs.157287	9.37057e-08	4.44587e-07	33.1789	2.74225	P		29.4391	23.4631	24.5272	24.3372	19.1089	46.2019	39.8132	34.9122	42.2609	47.725	3.00634	3.09516	2.73291	1.95587	2.61491	2.48075	3.54075	3.13797	2.63117	2.22672	147660	chr19:52956805-53020131 (+) // 63.03 // q13.41	chr19q13.41	chr19q13.41	ENSG00000221895	0006350 // transcription // inferred from electronic annotation /// 0006355 // regulation of transcription, DNA-dependent // inferred from electronic annotation /// 0045449 // regulation of transcription // inferred from electronic annotation	0005622 // intracellular // inferred from electronic annotation /// 0005634 // nucleus // inferred from electronic annotation	0003676 // nucleic acid binding // inferred from electronic annotation /// 0003677 // DNA binding // inferred from electronic annotation /// 0008270 // zinc ion binding // inferred from electronic annotation /// 0046872 // metal ion binding // inferred from electronic annotation	NM_001099694	NM_001099694.1	---	---	B4DR51 /// Q1T7F1 /// Q3MI94 /// Q96N58	---
19106	11734205_s_at	sialic acid binding Ig-like lectin 6	SIGLEC6	NM_001177547	Hs.397255	8.16473e-05	0.000171404	3.54885	2.25598	P		2.90501	2.82733	3.0725	2.69849	2.40478	4.04073	5.06176	4.44346	3.91051	4.12395	2.03605	2.72895	2.17458	2.23766	1.72236	2.70572	2.33485	2.04437	2.22824	2.34704	946	chr19:52022783-52035064 (-) // 78.39 // q13.41	chr19q13.3	chr19q13.3	ENSG00000105492	0007155 // cell adhesion // inferred from electronic annotation /// 0007267 // cell-cell signaling // traceable author statement	0005576 // extracellular region // inferred from electronic annotation /// 0005624 // membrane fraction // traceable author statement /// 0005886 // plasma membrane // inferred from electronic annotation /// 0005887 // integral to plasma membrane // traceable author statement /// 0016020 // membrane // inferred from electronic annotation /// 0016021 // integral to membrane // inferred from electr…	0005529 // sugar binding // inferred from electronic annotation	NM_001177547 /// NM_001177548 /// NM_001177549 /// NM_001245 /// NM_198845 /// NM_198846	U71382.1	604405	---	C9J1N2 /// C9JBE5 /// C9JUT6 /// O43699	---			O
19270	11734369_at	cutaneous T-cell lymphoma-associated antigen 1	CTAGE1	NM_172241	Hs.406709	4.83951e-06	1.45778e-05	4.07698	2.45713	P		3.5063	3.7136	4.37753	3.37379	2.85131	5.27219	3.81413	5.22887	4.52497	4.10714	2.62944	2.62162	2.15678	2.08053	2.65998	2.23667	2.30038	2.54007	2.65127	2.6946	64693	chr18:19993563-19997878 (-) // 98.25 // q11.2	chr18p11.2	chr18p11.2	ENSG00000212710	---	0016020 // membrane // inferred from electronic annotation /// 0016021 // integral to membrane // inferred from electronic annotation	---	NM_172241	NM_172241.2	608856	---	Q8NEG8 /// Q96RT6 /// Q9HC47	---
19306	11734405_at	scratch homolog 2, zinc finger protein (Drosophila)	SCRT2	NM_033129	Hs.355284	1.18903e-07	5.49903e-07	5.65218	2.55552	P		6.16895	5.00652	5.744	5.60964	3.12192	6.03424	6.66885	6.1168	6.90903	5.14184	3.0472	2.42069	2.53678	1.95427	2.52182	2.67021	2.34358	2.56863	2.90006	2.592	85508	chr20:642240-656823 (-) // 87.39 // p13	chr20p13	chr20p13	ENSG00000215397	0006350 // transcription // inferred from electronic annotation /// 0045449 // regulation of transcription // inferred from electronic annotation	0005622 // intracellular // inferred from electronic annotation /// 0005634 // nucleus // inferred from electronic annotation	0003676 // nucleic acid binding // inferred from electronic annotation /// 0003677 // DNA binding // inferred from electronic annotation /// 0008270 // zinc ion binding // inferred from electronic annotation /// 0046872 // metal ion binding // inferred from electronic annotation	NM_033129	NM_033129.3	---	---	Q9NQ03	---
19651	11734750_a_at	lin-52 homolog (C. elegans)	LIN52	NM_001024674	Hs.612866	2.00292e-09	1.5047e-08	3.5533	2.2858	P		3.60743	3.58728	3.78223	3.65788	3.38798	3.43164	3.88396	3.83804	2.41497	3.94156	2.30886	1.99876	2.24766	2.41536	2.031	2.04027	2.53406	2.22021	2.83509	2.22672	91750	chr14:74551498-74667117 (+) // 84.77 // q24.3	chr14q24.3	chr14q24.3	ENSG00000205659	---	---	---	NM_001024674	BC094005.1	---	---	B3KN83 /// Q52LA3	---
19802	11734901_a_at	cytochrome P450, family 4, subfamily V, polypeptide 2	CYP4V2	NM_207352	Hs.237642	1.71429e-05	4.36886e-05	2.52954	2.35859	P		2.60923	2.53545	2.57695	2.39775	2.33297	2.63576	2.43593	2.50851	2.81855	2.44431	2.21234	2.56863	2.12585	2.92306	1.99241	2.38893	2.15134	2.60336	2.33267	2.28733	285440	chr4:187112470-187134612 (+) // 83.43 // q35.2	chr4q35.2	chr4q35.2	ENSG00000145476	0007601 // visual perception // inferred from electronic annotation /// 0050896 // response to stimulus // inferred from electronic annotation /// 0055114 // oxidation reduction // inferred from electronic annotation	0005783 // endoplasmic reticulum // inferred from electronic annotation /// 0005789 // endoplasmic reticulum membrane // inferred from electronic annotation /// 0016020 // membrane // inferred from electronic annotation /// 0016021 // integral to membrane // inferred from electronic annotation	0004497 // monooxygenase activity // inferred from electronic annotation /// 0005506 // iron ion binding // inferred from electronic annotation /// 0009055 // electron carrier activity // inferred from electronic annotation /// 0016491 // oxidoreductase activity // inferred from electronic annotation /// 0020037 // heme binding // inferred from electronic annotation /// 0046872 // metal ion bindi…	NM_207352	AY422002.1	210370 /// 608614	---	Q49AA5 /// Q6UWV9 /// Q6ZWL3	EC:1.14.-.-
20056	11735155_s_at	zinc finger protein 585A	ZNF585A	NM_152655	Hs.390568	5.34248e-07	2.09471e-06	11.8521	3.32309	P		11.4003	14.3565	14.5151	12.5178	12.0175	11.2034	9.70302	10.8271	11.3737	10.6067	3.17857	5.1643	2.90585	1.86188	2.90317	3.55999	3.77356	3.51058	2.94976	3.4232	199704	chr19:37641003-37660957 (-) // 97.42 // q13.12	chr19q13.12	chr19q13.12	ENSG00000196967	0006350 // transcription // inferred from electronic annotation /// 0006355 // regulation of transcription, DNA-dependent // inferred from electronic annotation /// 0045449 // regulation of transcription // inferred from electronic annotation	0005622 // intracellular // inferred from electronic annotation /// 0005634 // nucleus // inferred from electronic annotation	0003676 // nucleic acid binding // inferred from electronic annotation /// 0008270 // zinc ion binding // inferred from electronic annotation /// 0046872 // metal ion binding // inferred from electronic annotation	NM_152655 /// NM_199126	NM_152655.2	---	---	A8K3P5 /// O14857 /// Q6P3V2	---
20114	11735213_a_at	coiled-coil domain containing 68	CCDC68	NM_001143829	Hs.120790	8.1516e-07	3.04368e-06	9.333	2.15128	P		6.7792	7.70535	10.3063	7.40563	5.52674	11.7591	12.2153	12.6757	9.88981	9.06695	1.809	1.932	2.34924	2.06027	2.22131	3.02298	1.72309	2.17342	1.94624	2.27523	80323	chr18:52568741-52626739 (-) // 87.04 // q21.2	chr18q21	chr18q21	ENSG00000166510	---	---	---	NM_001143829 /// NM_025214	BC029508.1	---	---	Q9H2F9	---
20229	11735328_at	LIM homeobox transcription factor 1, beta	LMX1B	NM_001174146	Hs.129133	2.25019e-07	9.71405e-07	3.59543	2.19958	P		3.37656	3.65615	5.38971	3.54225	2.37338	3.45846	3.79307	3.23375	3.40792	3.72303	2.40467	1.99876	2.19166	1.9356	2.37908	2.47824	2.07143	2.25867	2.50026	1.77739	4010	chr9:129376747-129463308 (+) // 73.36 // q33.3	chr9q34	chr9q34	ENSG00000136944	0001701 // in utero embryonic development // non-traceable author statement /// 0001764 // neuron migration // inferred from electronic annotation /// 0006350 // transcription // inferred from electronic annotation /// 0006355 // regulation of transcription, DNA-dependent // inferred from direct assay /// 0006355 // regulation of transcription, DNA-dependent // inferred from electronic annotation…	0005634 // nucleus // inferred from direct assay /// 0005634 // nucleus // inferred from electronic annotation	0003677 // DNA binding // inferred from electronic annotation /// 0003700 // sequence-specific DNA binding transcription factor activity // inferred from direct assay /// 0003700 // sequence-specific DNA binding transcription factor activity // inferred from electronic annotation /// 0005515 // protein binding // inferred from physical interaction /// 0008270 // zinc ion binding // inferred from …	NM_001174146 /// NM_001174147 /// NM_002316	BC143801.1	137750 /// 161200 /// 602575	---	B7ZLH2 /// O60663 /// Q6ISE0 /// Q9UE66	---		O
20270	11735369_at	unc-5 homolog C (C. elegans)	UNC5C	NM_003728	Hs.584831	8.2999e-10	7.18318e-09	15.1239	2.30842	P		14.3375	14.2011	13.7897	14.2011	11.5414	14.3918	17.9757	16.8543	14.8915	19.0545	2.72294	1.66907	2.01042	2.01911	2.44806	2.68449	2.21919	2.21919	2.22572	2.86605	8633	chr4:96089174-96470172 (-) // 98.83 // q22.3	chr4q21-q23	chr4q21-q23	ENSG00000182168	0006915 // apoptosis // inferred from electronic annotation /// 0007165 // signal transduction // inferred from electronic annotation /// 0007275 // multicellular organismal development // inferred from electronic annotation /// 0007411 // axon guidance // traceable author statement /// 0007420 // brain development // inferred from electronic annotation /// 0007420 // brain development // traceab…	0016020 // membrane // inferred from electronic annotation /// 0016021 // integral to membrane // inferred from electronic annotation	0004872 // receptor activity // inferred from electronic annotation /// 0005042 // netrin receptor activity // inferred from electronic annotation /// 0005042 // netrin receptor activity // traceable author statement /// 0005515 // protein binding // inferred from electronic annotation	NM_003728	AK290500.1	603610	---	A8K385 /// O95185 /// Q4W5H4	---	O	O
20305	11735404_a_at	ankyrin repeat and sterile alpha motif domain containing 1B	ANKS1B	NM_020140	Hs.506458	7.28364e-06	2.07615e-05	2.83612	1.84913	P		3.01136	2.60842	3.09029	3.05289	2.28699	2.72228	2.57859	2.58035	3.31504	3.11498	1.93253	1.90802	1.86076	1.86188	1.83175	1.92461	1.76824	1.86739	1.63202	1.90405	56899	chr12:99129070-100378510 (-) // 97.36 // q23.1	chr12q23.1	chr12q23.1	ENSG00000185046	---	0005634 // nucleus // inferred from electronic annotation /// 0005737 // cytoplasm // inferred from electronic annotation /// 0005886 // plasma membrane // inferred from electronic annotation /// 0014069 // postsynaptic density // inferred from electronic annotation /// 0015030 // Cajal body // inferred from electronic annotation /// 0016020 // membrane // inferred from electronic annotation /// …	---	NM_020140 /// NM_152788 /// NM_181670	NM_152788.3	607815	---	A8MSN4 /// B1VKB5 /// B4DFP6 /// B4DH98 /// B4DJA1 /// B7Z9I9 /// Q6V0K8 /// Q7Z6G8	---
20306	11735405_x_at	ankyrin repeat and sterile alpha motif domain containing 1B	ANKS1B	NM_020140	Hs.506458	2.502e-12	1.01135e-10	8.32313	2.65496	P		6.28165	5.77921	7.77479	6.17293	3.31042	15.5389	11.425	8.27224	9.94885	8.72734	3.02422	2.5903	2.10111	2.05077	2.34567	2.96717	2.81488	2.91637	3.21967	2.51946	56899	chr12:99129070-100378510 (-) // 97.36 // q23.1	chr12q23.1	chr12q23.1	ENSG00000185046	---	0005634 // nucleus // inferred from electronic annotation /// 0005737 // cytoplasm // inferred from electronic annotation /// 0005886 // plasma membrane // inferred from electronic annotation /// 0014069 // postsynaptic density // inferred from electronic annotation /// 0015030 // Cajal body // inferred from electronic annotation /// 0016020 // membrane // inferred from electronic annotation /// …	---	NM_020140 /// NM_152788 /// NM_181670	NM_152788.3	607815	---	A8MSN4 /// B1VKB5 /// B4DFP6 /// B4DH98 /// B4DJA1 /// B7Z9I9 /// Q6V0K8 /// Q7Z6G8	---
20324	11735423_a_at	chromosome 14 open reading frame 50	C14orf50	NM_172365	Hs.144696	5.17369e-06	1.54469e-05	4.10759	2.29678	P		3.62354	3.31797	3.01447	2.87374	3.76172	4.77565	4.4452	4.75938	5.02029	5.48394	1.88381	2.21985	2.34924	2.12684	2.75348	2.21232	2.09434	2.08394	2.8858	2.35813	145376	chr14:65016619-65056096 (+) // 92.67 // q23.3	chr14q23.3	chr14q23.3	ENSG00000165807	---	---	---	NM_172365	NM_172365.1	---	---	Q96LQ0	---
20404	11735503_a_at	chromosome 20 open reading frame 71	C20orf71	NM_001042439	Hs.360989	2.94379e-13	2.56905e-11	7.07907	2.60434	P		8.6244	8.54462	9.03515	7.64064	5.52227	6.44116	6.50408	6.13812	6.0054	6.33482	2.74904	2.94421	2.49448	2.55901	3.17108	2.63911	2.36414	2.62388	2.49448	2.00393	128861	chr20:31805132-31815707 (+) // 100.0 // q11.21	chr20q11.21	chr20q11.21	ENSG00000131059	---	0005576 // extracellular region // inferred from electronic annotation	0008289 // lipid binding // inferred from electronic annotation	NM_001042439 /// NM_178466	NM_178466.3	---	---	Q9BQP9	---
20494	11735593_a_at	solute carrier family 24 (sodium/potassium/calcium exchanger), member 4	SLC24A4	NM_153646	Hs.510281	2.896e-07	1.21836e-06	6.85747	2.23547	P		6.87847	6.43112	9.42301	7.48919	4.31224	7.21668	6.68358	5.38772	6.62895	8.12369	2.35902	2.23028	1.95295	2.24698	2.42038	2.68449	2.08365	2.09434	2.27034	2.01224	123041	chr14:92789946-92962602 (+) // 96.2 // q32.12	chr14q32.12	chr14q32.12	ENSG00000140090	0006810 // transport // inferred from electronic annotation /// 0006811 // ion transport // inferred from electronic annotation /// 0006813 // potassium ion transport // inferred from electronic annotation /// 0006814 // sodium ion transport // inferred from electronic annotation /// 0006816 // calcium ion transport // inferred from electronic annotation /// 0055085 // transmembrane transport // …	0016020 // membrane // inferred from electronic annotation /// 0016021 // integral to membrane // inferred from electronic annotation	0015293 // symporter activity // inferred from electronic annotation /// 0015297 // antiporter activity // inferred from electronic annotation	NM_153646 /// NM_153647 /// NM_153648	AK295059.1	210750 /// 609840	---	B4DHE7 /// B4DHR5 /// B9ZVY2 /// Q8NFF2	---
20706	11735805_at	speedy homolog E4 (Xenopus laevis)	SPDYE4	NM_001128076	Hs.368429	6.29134e-06	1.82833e-05	3.85956	2.32537	P		4.07981	6.34414	5.54119	4.18908	3.44734	3.07441	3.85368	2.23963	2.75678	3.06949	2.09665	2.64959	2.11734	1.99867	2.52444	2.5379	2.15387	2.42935	2.30155	2.44431	388333	chr17:8656423-8661877 (-) // 97.07 // p13.1	chr17p13.1	chr17p13.1	ENSG00000183318	---	---	---	NM_001128076	NM_001128076.1	---	---	A6NLX3	---
20739	11735838_a_at	mucosal vascular addressin cell adhesion molecule 1	MADCAM1	NM_130760	Hs.102598	5.55345e-09	3.62607e-08	2.88429	2.26201	P		2.65136	2.39713	2.85926	2.85926	2.58927	3.25386	2.74755	3.12863	2.99126	3.36528	1.92717	1.99876	2.12024	2.01709	2.41289	2.36405	2.35151	2.41289	2.42218	2.59331	8174	chr19:496453-505342 (+) // 72.07 // p13.3	chr19p13.3	chr19p13.3	ENSG00000099866	0002687 // positive regulation of leukocyte migration // inferred from electronic annotation /// 0006955 // immune response // traceable author statement /// 0007155 // cell adhesion // inferred from electronic annotation /// 0007155 // cell adhesion // traceable author statement /// 0007165 // signal transduction // traceable author statement /// 0007568 // aging // inferred from electronic anno…	0005624 // membrane fraction // traceable author statement /// 0005886 // plasma membrane // not recorded /// 0016020 // membrane // inferred from electronic annotation /// 0016021 // integral to membrane // inferred from electronic annotation	---	NM_130760 /// NM_130762	BC144065.1	102670	---	B2RPL9 /// B9EGE2 /// Q13477 /// Q4PKD0 /// Q5PY60 /// Q5UGI7	---			O
20744	11735843_a_at	coiled-coil domain containing 144A	CCDC144A	NM_014695	Hs.419859	1.47098e-10	1.78656e-09	16.0804	1.82454	P		21.4933	16.84	17.6108	17.1111	15.5577	13.8109	13.981	14.1255	16.2733	14.0009	2.45758	1.23436	1.73228	1.86188	1.537	2.12737	2.09434	1.39518	1.9051	1.90027	9720	chr17:16593548-16678051 (+) // 85.83 // p11.2 /// chr17:20224462-20306599 (+) // 84.76 // p11.2 /// chr17:18444278-18528927 (-) // 83.24 // p11.2	chr17p11.2	chr17p11.2	ENSG00000170160	---	---	---	NM_014695	NM_014695.1	---	---	A2RUR9 /// B7ZM26 /// B7ZM27 /// C9JT67	---
20763	11735862_at	deleted in lymphocytic leukemia, 7	DLEU7	NM_198989	Hs.710878	7.85083e-10	6.86236e-09	4.10949	2.2921	P		4.2559	3.09505	2.85926	4.19845	2.42581	3.72099	4.34732	5.17547	5.66891	5.34772	2.28382	2.78343	1.7912	2.0857	2.18654	2.47018	2.28586	2.51543	2.08053	2.43834	220107	chr13:51285143-51418075 (-) // 61.06 // q14.3	chr13q14.3	chr13q14.3	ENSG00000186047	---	---	---	NM_198989	NM_198989.2	---	---	B7Z8K0 /// Q6UYE1	---
20765	11735864_a_at	CD160 molecule	CD160	NM_007053	Hs.488237	5.39915e-10	5.01865e-09	5.805	1.9834	P		5.02079	3.97575	5.20842	4.83466	3.49868	7.46594	6.61743	8.35052	6.73783	6.33996	1.98843	1.73651	2.22672	2.39157	1.82252	2.01477	1.87657	2.08537	1.69634	1.99518	11126	chr1:145695797-145715565 (-) // 92.78 // q21.1	chr1q21.1	chr1q21.1	ENSG00000117281	0006968 // cellular defense response // traceable author statement /// 0007166 // cell surface receptor linked signaling pathway // traceable author statement /// 0008283 // cell proliferation // traceable author statement	0005886 // plasma membrane // inferred from electronic annotation /// 0016020 // membrane // inferred from electronic annotation /// 0016021 // integral to membrane // inferred from electronic annotation /// 0031225 // anchored to membrane // inferred from electronic annotation /// 0046658 // anchored to plasma membrane // inferred from direct assay	0004872 // receptor activity // inferred from electronic annotation /// 0004872 // receptor activity // traceable author statement /// 0005102 // receptor binding // inferred from direct assay /// 0032393 // MHC class I receptor activity // inferred from direct assay	NM_007053	BC014465.1	604463	---	B8PRF2 /// O95971 /// Q5T2V6 /// Q6FH89	---
20832	11735931_s_at	FSHD region gene 2 family, member C pseudogene /// FSHD region gene 2 /// FSHD region gene 2 family, member B /// FSHD region gene 2 family, member C /// FSHD region gene 2-like	FLJ20518 /// FRG2 /// FRG2B /// FRG2C /// LOC651959	NM_001005217	Hs.274541	8.56699e-11	1.18967e-09	9.55624	2.12351	P		13.8638	12.6946	11.3213	11.539	3.91528	9.1391	8.56989	6.15684	9.72811	8.63447	2.0955	2.30777	2.11067	2.00753	1.95022	1.91133	1.88707	1.80501	2.58503	2.57499	100288801 /// 441581 /// 448831 /// 647476 /// 651959	chr3:75713480-75716361 (+) // 85.75 // p12.3 /// chr10:135437414-135440296 (-) // 82.16 // q26.3 /// chr4:190945521-190948409 (-) // 82.35 // q35.2	chr10q26.3 /// chr3p12.3 /// chr4q35	chr10q26.3 /// chr3p12.3 /// chr4q35	ENSG00000172969 /// ENSG00000205097 /// ENSG00000220903 /// ENSG00000225899	---	0005634 // nucleus // inferred from electronic annotation	---	NM_001005217 /// NM_001080998 /// NM_001124759 /// XM_001723139 /// XM_001724266 /// XR_114549	NM_001124759.1	609032	---	A6NGY1 /// B7ZMJ1 /// C9JUX3 /// Q64ET8 /// Q96QU4	---
20851	11735950_s_at	basic charge, Y-linked, 2 /// basic charge, Y-linked, 2B /// basic charge, Y-linked, 2C	BPY2 /// BPY2B /// BPY2C	NM_001002760	Hs.664724	1.26409e-07	5.80674e-07	10.0432	1.99413	P		9.41555	9.31587	11.4537	8.79334	8.03287	11.3238	10.2711	11.1512	10.5195	10.155	2.30536	1.65021	2.01042	2.21566	1.82252	2.13059	1.97921	1.80501	2.17454	1.84781	442867 /// 442868 /// 9083	chrY:26767642-26778265 (+) // 13.94 // q11.23 /// chrY:27184136-27194759 (-) // 13.94 // q11.23	chrYq11 /// chrYq11.223	chrYq11 /// chrYq11.223	ENSG00000183753 /// ENSG00000183795 /// ENSG00000185894	0007283 // spermatogenesis // inferred from mutant phenotype /// 0007338 // single fertilization // traceable author statement	0005634 // nucleus // inferred from direct assay	0005515 // protein binding // inferred from physical interaction /// 0032399 // HECT domain binding // inferred from physical interaction	NM_001002760 /// NM_001002761 /// NM_004678	NM_004678.2	400013	---	O14599	---
21085	11736184_a_at	fibrous sheath CABYR binding protein	FSCB	NM_032135	Hs.307086	1.60096e-08	9.22502e-08	4.00958	2.22838	P		3.0826	3.18335	3.30111	2.8949	2.4563	5.13248	5.54154	4.91249	5.0869	4.50416	1.99802	2.75284	2.46127	2.27943	1.92868	1.96557	2.09438	2.07884	2.30108	2.42366	84075	chr14:44973355-44976728 (-) // 99.09 // q21.2	chr14q21.2	chr14q21.2	ENSG00000189139	0018105 // peptidyl-serine phosphorylation // inferred from electronic annotation	0005929 // cilium // inferred from electronic annotation /// 0019861 // flagellum // inferred from electronic annotation /// 0042995 // cell projection // inferred from electronic annotation /// 0044442 // microtubule-based flagellum part // inferred from electronic annotation	0005509 // calcium ion binding // inferred from electronic annotation /// 0005515 // protein binding // inferred from electronic annotation	NM_032135	BC039878.1	611779	---	B3KW45 /// B7Z7X6 /// Q5H9T9	---
21101	11736200_at	glutamate dehydrogenase 2	GLUD2	NM_012084	Hs.368538	6.9273e-09	4.39708e-08	6.4633	3.57101	P		5.0092	4.13299	5.51199	4.13465	3.57001	8.50702	7.23073	7.37721	9.45597	9.70326	3.48406	4.51892	4.60757	4.54317	2.77568	2.1838	3.46436	3.47867	3.14632	3.50753	2747	chrX:120181448-120183932 (+) // 97.01 // q24 /// chr10:88810776-88854616 (-) // 93.68 // q23.2	chrXq24-q25	chrXq24-q25	ENSG00000182890	0006520 // cellular amino acid metabolic process // inferred from electronic annotation /// 0006536 // glutamate metabolic process // inferred from direct assay /// 0006537 // glutamate biosynthetic process // inferred from direct assay /// 0008152 // metabolic process // inferred from electronic annotation /// 0019459 // glutamate deamidation // inferred from direct assay /// 0055114 // oxidatio…	0005737 // cytoplasm // inferred from direct assay /// 0005739 // mitochondrion // inferred from direct assay /// 0005739 // mitochondrion // inferred from electronic annotation /// 0005759 // mitochondrial matrix // inferred from electronic annotation	0003824 // catalytic activity // inferred from electronic annotation /// 0004352 // glutamate dehydrogenase activity // inferred from direct assay /// 0004353 // glutamate dehydrogenase [NAD(P)+] activity // inferred from direct assay /// 0004353 // glutamate dehydrogenase [NAD(P)+] activity // inferred from electronic annotation /// 0005488 // binding // inferred from electronic annotation /// 0…	NM_012084	NM_012084.3	300144	---	P49448 /// Q9BSD0	EC:1.4.1.3
21271	11736370_at	membrane bound O-acyltransferase domain containing 1	MBOAT1	NM_001080480	Hs.377830	3.0306e-07	1.26765e-06	2.89426	2.31067	P		3.05932	3.24958	3.43232	2.6392	2.6392	2.5585	2.57228	2.98682	2.76095	3.04444	2.00661	2.14907	2.42113	2.35863	2.4992	2.38893	2.24913	2.28102	2.4992	2.25377	154141	chr6:20100935-20212695 (-) // 89.81 // p22.3	chr6p22.3	chr6p22.3	ENSG00000172197	0008654 // phospholipid biosynthetic process // inferred from electronic annotation	0016020 // membrane // inferred from electronic annotation /// 0016021 // integral to membrane // inferred from electronic annotation	0008415 // acyltransferase activity // inferred from electronic annotation /// 0016740 // transferase activity // inferred from electronic annotation /// 0016747 // transferase activity, transferring acyl groups other than amino-acyl groups // inferred from electronic annotation	NM_001080480	BC150650.1	611732	---	Q6ZNC8	---
21551	11736650_at	CD5 molecule-like	CD5L	NM_005894	Hs.134035	2.93332e-06	9.39572e-06	3.33697	2.20482	P		3.87653	4.59331	3.87762	3.87653	3.22998	2.66849	3.03216	2.83613	2.66614	2.71283	1.873	2.38442	1.91521	2.42039	2.14073	2.11424	2.46001	2.20301	2.46159	2.07561	922	chr1:157800705-157811634 (-) // 98.06 // q23.1	chr1q21-q23	chr1q21-q23	ENSG00000073754	0006915 // apoptosis // inferred from electronic annotation /// 0006968 // cellular defense response // traceable author statement	0005576 // extracellular region // non-traceable author statement /// 0005576 // extracellular region // inferred from electronic annotation /// 0005615 // extracellular space // traceable author statement /// 0016020 // membrane // inferred from electronic annotation	0005044 // scavenger receptor activity // inferred from electronic annotation	NM_005894	AK292040.1	602592	---	O43866	---	O
21849	11736948_at	chromosome 13 open reading frame 26	C13orf26	NM_152325	Hs.124463	3.8065e-08	1.99071e-07	5.43134	2.31938	P		6.56906	5.90405	6.76165	6.30952	4.06415	4.28604	5.38181	5.87223	4.36368	4.8012	2.21919	2.47104	2.45758	2.14938	2.11502	2.47104	2.33898	1.64364	2.67944	2.64851	122046	chr13:31506792-31549637 (+) // 79.12 // q12.3	chr13q12.3	chr13q12.3	ENSG00000175664	---	---	---	NM_152325	NM_152325.1	---	---	Q8N6G2	---
21939	11737038_at	chromosome 19 open reading frame 38	C19orf38	NM_001136482	Hs.440535	1.10384e-05	2.97978e-05	5.73937	2.19124	P		6.2465	5.59761	7.48173	5.37325	4.66583	5.45552	6.34783	5.73198	5.31702	5.1764	1.99116	2.10381	2.34883	2.23237	2.00074	2.72266	2.70506	1.8966	2.01457	1.8966	255809	chr19:10947254-10980470 (+) // 96.85 // p13.2	chr19p13.2	chr19p13.2	ENSG00000214212	---	0016020 // membrane // inferred from electronic annotation /// 0016021 // integral to membrane // inferred from electronic annotation	---	NM_001136482	NM_001136482.1	---	---	A8MVS5	---
22042	11737141_a_at	radial spoke head 1 homolog (Chlamydomonas)	RSPH1	NM_080860	Hs.661069	6.34377e-10	5.74263e-09	2.82834	2.52547	P		2.10513	2.93327	2.93729	2.89571	2.21128	2.63042	3.43956	3.12164	3.10387	2.90524	2.76937	2.45228	2.48418	2.37282	2.91256	2.17073	2.72272	2.44046	2.471	2.45862	89765	chr21:43892598-43916464 (-) // 86.99 // q22.3	chr21q22.3	chr21q22.3	ENSG00000160188	0007126 // meiosis // inferred from electronic annotation	0005634 // nucleus // inferred from direct assay /// 0005737 // cytoplasm // inferred from electronic annotation /// 0005829 // cytosol // inferred from direct assay	---	NM_080860	BC101519.1	609314	---	A8MWV0 /// Q8WYR4	---				O
22078	11737177_at	solute carrier family 25 (mitochondrial oxodicarboxylate carrier), member 21	SLC25A21	NM_001171170	Hs.693866	1.43902e-18	2.79148e-15	113.064	2.50083	P		98.6166	92.1325	125.695	100.507	83.815	117.136	136.741	118.346	123.305	134.343	2.00393	2.43853	2.57613	2.13427	2.3803	2.67294	2.64912	2.85285	2.3669	2.93333	89874	chr14:37149077-37641865 (-) // 98.22 // q13.3	chr14q11.2	chr14q11.2	ENSG00000183032	0006810 // transport // inferred from electronic annotation /// 0055085 // transmembrane transport // inferred from electronic annotation	0005739 // mitochondrion // inferred from electronic annotation /// 0005743 // mitochondrial inner membrane // not recorded /// 0005743 // mitochondrial inner membrane // inferred from electronic annotation /// 0016020 // membrane // inferred from electronic annotation /// 0016021 // integral to membrane // inferred from electronic annotation	0005488 // binding // inferred from electronic annotation /// 0015139 // alpha-ketoglutarate transmembrane transporter activity // not recorded	NM_001171170 /// NM_030631	NM_030631.2	607571	---	A8K0L0 /// Q9BQT8	---
22208	11737307_a_at	ATPase, Na+/K+ transporting, alpha 4 polypeptide	ATP1A4	NM_001001734	Hs.662219	4.41873e-09	2.97199e-08	4.05195	2.19738	P		3.72766	3.4748	3.42632	4.21033	2.47613	4.6956	4.48281	4.526	4.78556	4.71423	2.0435	2.13891	2.07357	2.23237	2.33134	2.21195	2.1103	2.43563	2.0381	2.35813	480	chr1:160147193-160156766 (+) // 93.11 // q23.2	chr1q21-q23	chr1q21-q23	ENSG00000132681	0006754 // ATP biosynthetic process // inferred from electronic annotation /// 0006810 // transport // inferred from electronic annotation /// 0006811 // ion transport // inferred from electronic annotation /// 0006812 // cation transport // inferred from electronic annotation /// 0006813 // potassium ion transport // traceable author statement /// 0006813 // potassium ion transport // inferred f…	0005887 // integral to plasma membrane // non-traceable author statement /// 0005890 // sodium:potassium-exchanging ATPase complex // traceable author statement /// 0016020 // membrane // inferred from electronic annotation /// 0016021 // integral to membrane // inferred from electronic annotation	0000166 // nucleotide binding // inferred from electronic annotation /// 0003824 // catalytic activity // inferred from electronic annotation /// 0005391 // sodium:potassium-exchanging ATPase activity // traceable author statement /// 0005391 // sodium:potassium-exchanging ATPase activity // inferred from electronic annotation /// 0005524 // ATP binding // inferred from electronic annotation /// …	NM_001001734 /// NM_144699	NM_001001734.1	607321	Calcium_regulation_in_cardiac_cells // GenMAPP	B1AKZ1 /// Q13733 /// Q13818 /// Q7Z4I9	EC:3.6.3.9		O
22221	11737320_a_at	ras responsive element binding protein 1	RREB1	NM_001003698	Hs.298248	1.47994e-09	1.16608e-08	5.63663	2.47066	P		5.65751	6.00767	5.55842	6.39963	4.67465	5.64795	5.15111	5.93841	5.92644	5.40451	2.6597	2.16431	2.29915	2.77104	2.79221	2.09973	2.6597	2.6516	2.41892	2.19023	6239	chr6:7108187-7251694 (+) // 96.38 // p24.3	chr6p25	chr6p25	ENSG00000124782	0006350 // transcription // inferred from electronic annotation /// 0006355 // regulation of transcription, DNA-dependent // traceable author statement /// 0006366 // transcription from RNA polymerase II promoter // traceable author statement /// 0007265 // Ras protein signal transduction // traceable author statement /// 0007275 // multicellular organismal development // traceable author stateme…	0005622 // intracellular // inferred from electronic annotation /// 0005634 // nucleus // traceable author statement /// 0005634 // nucleus // inferred from electronic annotation /// 0005737 // cytoplasm // traceable author statement /// 0016604 // nuclear body // traceable author statement /// 0016607 // nuclear speck // inferred from electronic annotation	0003676 // nucleic acid binding // inferred from electronic annotation /// 0003677 // DNA binding // inferred from electronic annotation /// 0008270 // zinc ion binding // inferred from electronic annotation /// 0016563 // transcription activator activity // traceable author statement /// 0046872 // metal ion binding // inferred from electronic annotation	NM_001003698 /// NM_001003699 /// NM_001003700 /// NM_001168344	AB019351.1	602209	---	C9JE09 /// C9JPJ6 /// C9JU34 /// Q92766	---
22244	11737343_a_at	chromosome 20 open reading frame 200	C20orf200	NR_033263	Hs.337024	2.97795e-07	1.24827e-06	3.87696	2.18189	P		4.18908	4.13702	3.98754	3.95404	2.41908	3.81924	3.6671	4.74033	3.95505	3.90107	2.35388	2.06093	2.24726	2.45217	2.05725	2.05946	1.89404	2.30155	2.14507	2.24726	253868	chr20:61141680-61148733 (-) // 49.11 // q13.33	chr20q13.33	chr20q13.33	ENSG00000174403	---	---	---	NR_033263	BC093856.1	---	---	B3KPN1 /// Q96NR2	---
22259	11737358_a_at	cyclic nucleotide gated channel alpha 3	CNGA3	NM_001079878	Hs.234785	7.05458e-07	2.67771e-06	3.10618	2.20565	P		2.98878	3.07925	3.542	3.15455	3.27042	3.05302	3.01802	2.97692	3.34565	2.63315	2.3538	1.87328	2.07565	2.72769	1.84724	2.38395	2.21919	2.48534	1.956	2.13433	1261	chr2:98962617-99015057 (+) // 96.92 // q11.2	chr2q11.2	chr2q11.2	ENSG00000144191	0006810 // transport // traceable author statement /// 0006810 // transport // inferred from electronic annotation /// 0006811 // ion transport // inferred from electronic annotation /// 0007165 // signal transduction // traceable author statement /// 0007601 // visual perception // inferred from electronic annotation /// 0007601 // visual perception // traceable author statement /// 0031960 // r…	0001750 // photoreceptor outer segment // inferred from electronic annotation /// 0016020 // membrane // inferred from electronic annotation /// 0016021 // integral to membrane // inferred from electronic annotation	0000166 // nucleotide binding // inferred from electronic annotation /// 0004872 // receptor activity // inferred from electronic annotation /// 0005216 // ion channel activity // inferred from electronic annotation /// 0005221 // intracellular cyclic nucleotide activated cation channel activity // inferred from electronic annotation /// 0005515 // protein binding // inferred from electronic anno…	NM_001079878 /// NM_001298	BC096298.1	216900 /// 600053	---	Q16281 /// Q4VAP7 /// Q6ZNA7	---
22281	11737380_a_at	proline rich 19	PRR19	NM_199285	Hs.585901	5.22639e-08	2.64343e-07	4.90556	2.08532	P		5.1479	4.32912	4.57493	3.64219	2.37406	5.87584	4.04927	5.19498	7.50908	6.35821	2.55668	1.65021	1.73228	1.83864	2.28339	1.98689	2.09434	2.26146	2.61491	1.83443	284338	chr19:42806283-42814973 (+) // 99.87 // q13.2	chr19q13.2	chr19q13.2	ENSG00000188368	---	---	---	NM_199285	NM_199285.2	---	---	A6NJB7	---
22282	11737381_at	chromosome 20 open reading frame 165	C20orf165	NM_080608	Hs.128235	0.0017435	0.00264222	2.52351	2.43261	P		2.71815	2.61773	2.48143	3.01703	2.2465	2.31061	2.4061	2.46707	2.60181	2.36868	2.65481	2.56609	1.97523	2.52333	2.23347	2.71502	2.40115	2.61449	2.39041	2.25205	128497	chr20:44515129-44516695 (-) // 77.9 // q13.12	chr20q13.12	chr20q13.12	ENSG00000149634	---	0016020 // membrane // inferred from electronic annotation /// 0016021 // integral to membrane // inferred from electronic annotation	---	NM_080608	NM_080608.3	---	---	Q9BR10	---
22403	11737502_at	transient receptor potential cation channel, subfamily C, member 5	TRPC5	NM_012471	Hs.657709	1.0556e-06	3.82213e-06	3.12108	2.54296	P		3.6997	2.64991	2.51638	2.94218	2.25984	3.12164	3.63955	2.8088	4.16207	3.41074	2.91578	2.33941	2.30599	2.70832	2.031	2.95451	2.84085	2.81204	2.4382	2.08356	7224	chrX:111017541-111326004 (-) // 97.95 // q23	chrXq23	chrXq23	ENSG00000072315	0006810 // transport // inferred from electronic annotation /// 0006811 // ion transport // inferred from electronic annotation /// 0006816 // calcium ion transport // inferred from electronic annotation /// 0006816 // calcium ion transport // traceable author statement /// 0007399 // nervous system development // traceable author statement /// 0055085 // transmembrane transport // inferred from …	0005887 // integral to plasma membrane // traceable author statement /// 0016020 // membrane // inferred from electronic annotation /// 0016021 // integral to membrane // inferred from electronic annotation /// 0034704 // calcium channel complex // inferred from direct assay	0004872 // receptor activity // inferred from electronic annotation /// 0005216 // ion channel activity // inferred from electronic annotation /// 0005262 // calcium channel activity // inferred from direct assay /// 0005262 // calcium channel activity // inferred from electronic annotation /// 0005515 // protein binding // inferred from physical interaction /// 0015279 // store-operated calcium …	NM_012471	BC137274.1	300334	---	Q59G51 /// Q9UL62	---
22508	11737607_at	chromosome 9 open reading frame 170	C9orf170	NM_001001709	Hs.657740	5.05675e-10	4.75406e-09	3.96211	2.30081	P		4.48712	3.74608	3.95739	4.34218	2.81413	4.09284	4.42956	3.85673	4.15748	3.73755	2.13479	2.85577	2.0015	2.59856	2.23965	2.23503	2.45758	2.38839	2.38839	1.70842	401535	chr9:89763558-89774641 (+) // 44.09 // q21.33	chr9q21.33	chr9q21.33	ENSG00000204446	---	---	---	NM_001001709	BC132741.1	---	---	A2RU37	---
22581	11737680_at	G protein-coupled receptor 149	GPR149	NM_001038705	Hs.688231	3.52076e-09	2.4439e-08	7.1884	2.30756	P		5.00914	4.68202	4.76005	4.76005	3.36844	9.27844	9.68806	9.70994	9.95885	10.669	2.09952	2.06584	2.40731	2.3449	2.55037	2.86024	2.49096	1.94667	2.10043	2.20939	344758	chr3:154055149-154147504 (-) // 100.0 // q25.2	chr3q25.2	chr3q25.2	ENSG00000174948	0007165 // signal transduction // inferred from electronic annotation /// 0007186 // G-protein coupled receptor protein signaling pathway // inferred from electronic annotation	0005886 // plasma membrane // inferred from electronic annotation /// 0016020 // membrane // inferred from electronic annotation /// 0016021 // integral to membrane // inferred from electronic annotation	0004871 // signal transducer activity // inferred from electronic annotation /// 0004872 // receptor activity // inferred from electronic annotation /// 0004930 // G-protein coupled receptor activity // inferred from electronic annotation	NM_001038705	NM_001038705.1	---	---	Q2MKA6 /// Q86SP6	---
22599	11737698_x_at	chromosome 6 open reading frame 223	C6orf223	NM_001171992	Hs.531926	4.22292e-08	2.1842e-07	3.93408	1.96305	P		4.05309	4.30521	4.24604	3.98754	4.05903	3.93114	3.4227	3.78055	3.69162	3.86392	2.12526	1.74327	1.82849	1.8316	2.0559	2.22768	1.80433	2.41007	1.95368	1.65021	221416	chr6:43968336-43972883 (+) // 92.25 // p21.1	chr6p21.1	chr6p21.1	ENSG00000181577 /// ENSG00000249370	---	---	---	NM_001171992 /// NM_153246	NM_153246.3	---	---	Q8N319	---
22716	11737815_a_at	family with sequence similarity 119, member B	FAM119B	NM_015433	Hs.632720	9.16083e-07	3.37082e-06	3.72924	2.39356	P		3.60743	2.93949	3.37249	2.94218	2.23329	5.26861	3.38436	3.58031	4.32742	5.63683	2.33363	2.56863	1.93839	2.25162	2.66839	2.5987	2.74503	2.46342	2.43659	1.93118	25895	chr12:58166330-58176323 (+) // 80.59 // q14.1	chr12q14.1	chr12q14.1	ENSG00000123427	---	0005622 // intracellular // inferred from direct assay /// 0016020 // membrane // inferred from electronic annotation /// 0016021 // integral to membrane // inferred from electronic annotation	---	NM_015433 /// NM_206914	AK292276.1	---	---	A8K8B1 /// Q96AZ1	---
22727	11737826_at	glutathione S-transferase mu 2 (muscle)	GSTM2	NM_000848	Hs.279837	2.31276e-06	7.62654e-06	3.68886	2.28445	P		2.95119	4.05841	3.45634	2.66667	3.45849	4.09563	4.50554	3.54498	3.79538	4.35599	2.0118	2.39009	2.63443	2.63121	2.04949	2.71501	2.11839	1.90534	2.2498	2.13895	2946	chr1:110210646-110226619 (+) // 64.25 // p13.3	chr1p13.3	chr1p13.3	ENSG00000213366	0008152 // metabolic process // inferred from electronic annotation	0005737 // cytoplasm // inferred from electronic annotation	0004364 // glutathione transferase activity // inferred from electronic annotation /// 0004364 // glutathione transferase activity // traceable author statement /// 0016740 // transferase activity // inferred from electronic annotation	NM_000848 /// NM_001142368	NM_001142368.1	138380	---	A6NGW8 /// A8HT81 /// B4DRY4 /// P28161 /// Q0D2I8 /// Q9UE37	EC:2.5.1.18
22794	11737893_a_at	TNNI3 interacting kinase	TNNI3K	NM_001112808	Hs.480085	2.72511e-09	1.95991e-08	4.39129	1.94076	P		3.72766	4.52691	4.26677	3.01018	3.09077	5.17074	4.24351	5.07681	5.20253	5.59699	2.00393	1.48423	2.12024	2.01709	1.92461	2.01709	1.80501	2.06501	1.83255	2.13781	51086	chr1:74701070-75010112 (+) // 97.93 // p31.1	chr1p31.1	chr1p31.1	ENSG00000116783	0006004 // fucose metabolic process // traceable author statement /// 0006468 // protein phosphorylation // inferred from direct assay /// 0006468 // protein phosphorylation // inferred from electronic annotation	0005634 // nucleus // inferred from direct assay /// 0005634 // nucleus // inferred from electronic annotation /// 0005737 // cytoplasm // inferred from direct assay /// 0005737 // cytoplasm // inferred from electronic annotation /// 0005737 // cytoplasm // traceable author statement	0000166 // nucleotide binding // inferred from electronic annotation /// 0003824 // catalytic activity // traceable author statement /// 0004672 // protein kinase activity // inferred from direct assay /// 0004672 // protein kinase activity // inferred from electronic annotation /// 0004674 // protein serine/threonine kinase activity // inferred from electronic annotation /// 0005515 // protein b…	NM_001112808 /// NM_015978	BC113539.1	---	---	A0PJA8 /// A6NHC7 /// B4DH62 /// B4DRX2 /// B4E2Y7 /// O14772 /// Q53FM8 /// Q59H18	EC:2.7.11.1
22895	11737994_a_at	leucine rich repeat containing 3	LRRC3	NM_030891	Hs.326579	2.41514e-05	5.89173e-05	3.52612	2.05961	P		3.14816	3.14816	3.72355	2.84395	2.56723	3.41577	3.876	3.71385	4.73591	4.08868	1.7798	2.15984	1.83243	2.02633	2.1154	2.0946	2.05375	2.20477	1.98349	2.34566	81543	chr21:45875367-45878739 (+) // 73.93 // q22.3	chr21q22.3	chr21q22.3	ENSG00000160233	---	0016020 // membrane // inferred from electronic annotation /// 0016021 // integral to membrane // inferred from electronic annotation	0005515 // protein binding // inferred from physical interaction /// 0005515 // protein binding // inferred from electronic annotation	NM_030891	AY061857.1	---	---	Q6ZSA1 /// Q9BY71	---
22986	11738085_a_at	solute carrier family 36 (proton/amino acid symporter), member 3	SLC36A3	NM_001145017	Hs.132482	1.13773e-09	9.38042e-09	6.4333	3.07802	P		5.77921	5.77921	5.54753	5.77921	4.36524	7.20634	7.34481	7.19109	7.15982	8.18051	2.33237	2.91868	2.95885	1.79888	3.24307	3.08249	4.51324	4.09549	3.30205	2.53503	285641	chr5:150655925-150683343 (-) // 80.56 // q33.1	chr5q33.1	chr5q33.1	ENSG00000186334	---	0016020 // membrane // inferred from electronic annotation /// 0016021 // integral to membrane // inferred from electronic annotation	---	NM_001145017 /// NM_181774	BC101094.1	608332	---	Q495N2	---
23017	11738116_a_at	gamma-aminobutyric acid (GABA) receptor, theta	GABRQ	NM_018558	Hs.283081	8.47331e-06	2.36637e-05	3.28247	2.38948	P		3.49664	3.72766	3.66454	3.24534	2.3326	2.90616	3.5137	3.77827	2.68745	3.47231	2.61114	2.66967	1.96625	2.32718	2.46633	2.24857	2.26661	2.2452	2.65336	2.44052	55879	chrX:151806348-151821825 (+) // 99.96 // q28	chrXq28	chrXq28	ENSG00000147402	0006810 // transport // inferred from electronic annotation /// 0006811 // ion transport // inferred from electronic annotation /// 0007165 // signal transduction // traceable author statement	0005886 // plasma membrane // inferred from electronic annotation /// 0005887 // integral to plasma membrane // traceable author statement /// 0016020 // membrane // inferred from electronic annotation /// 0016021 // integral to membrane // inferred from electronic annotation /// 0030054 // cell junction // inferred from electronic annotation /// 0034707 // chloride channel complex // inferred fr…	0004872 // receptor activity // inferred from electronic annotation /// 0004888 // transmembrane receptor activity // traceable author statement /// 0004890 // GABA-A receptor activity // inferred from electronic annotation /// 0005216 // ion channel activity // inferred from electronic annotation /// 0005230 // extracellular ligand-gated ion channel activity // inferred from electronic annotatio…	NM_018558	BC109210.1	300349	---	Q15739 /// Q9UN88	---
23096	11738195_a_at	fibroblast growth factor 1 (acidic)	FGF1	NM_000800	Hs.483635	7.63244e-07	2.86979e-06	3.18205	2.9368	P		3.1194	3.81927	3.57505	2.8463	2.29652	3.28359	2.93386	2.94548	3.0168	3.98427	2.45661	2.87275	2.99519	3.24435	2.75879	3.30694	2.03845	3.18418	3.35346	3.15728	2246	chr5:141971743-142077635 (-) // 92.44 // q31.3	chr5q31	chr5q31	ENSG00000113578	0001525 // angiogenesis // inferred from electronic annotation /// 0001759 // organ induction // inferred from electronic annotation /// 0001934 // positive regulation of protein phosphorylation // inferred from electronic annotation /// 0007165 // signal transduction // non-traceable author statement /// 0007243 // intracellular protein kinase cascade // inferred from electronic annotation /// 0…	0005576 // extracellular region // not recorded /// 0005576 // extracellular region // inferred from direct assay /// 0005578 // proteinaceous extracellular matrix // inferred from electronic annotation /// 0005615 // extracellular space // inferred from electronic annotation /// 0005634 // nucleus // inferred from electronic annotation /// 0005730 // nucleolus // inferred from electronic annotat…	0005104 // fibroblast growth factor receptor binding // inferred from physical interaction /// 0005515 // protein binding // inferred from physical interaction /// 0005515 // protein binding // inferred from electronic annotation /// 0008083 // growth factor activity // inferred from electronic annotation /// 0008083 // growth factor activity // traceable author statement /// 0008201 // heparin b…	NM_000800 /// NM_001144892 /// NM_001144934 /// NM_001144935 /// NM_033136 /// NM_033137 /// NR_026695 /// NR_026696	BC032697.1	131220	---	A8K147 /// B5MCF4 /// C9JDC5 /// C9JUP6 /// D3DQF2 /// P05230 /// Q16089 /// Q6LBM3 /// Q9UBK1	---			O
23118	11738217_at	RELT-like 1	RELL1	NM_001085399	Hs.283378	1.40941e-05	3.68739e-05	3.59928	2.34884	P		3.53589	3.65374	3.453	2.94891	2.34495	4.27722	3.18838	4.86341	4.18048	3.54679	2.56568	2.25066	1.94154	2.24905	2.33218	2.44137	2.35769	2.68507	2.30708	2.35813	768211	chr4:37592421-37687999 (-) // 89.1 // p14	chr4p14	chr4p14	ENSG00000181826	---	0005886 // plasma membrane // inferred from electronic annotation /// 0016020 // membrane // inferred from electronic annotation /// 0016021 // integral to membrane // inferred from electronic annotation	---	NM_001085399 /// NM_001085400	NM_001085399.1	611212	---	Q4W5D7 /// Q8IUW5	---
23143	11738242_at	TLX1 neighbor	TLX1NB	NM_001085398	Hs.662323	1.24487e-05	3.30591e-05	3.53941	2.31568	P		2.43935	3.04329	3.09029	3.55685	2.3326	3.40778	4.53784	3.62916	5.59266	3.76425	2.28609	2.32302	2.21945	2.62067	2.17948	2.03368	2.04405	2.26931	2.50604	2.67498	100038246	chr10:102849078-102890903 (-) // 84.16 // q24.31	chr10q24	chr10q24	ENSG00000236311	---	---	---	NM_001085398	NM_001085398.1	612734	---	P0CAT3	---
23214	11738313_at	proline rich 23B	PRR23B	NM_001013650	Hs.531376	2.50612e-11	4.8186e-10	4.07534	2.08233	P		4.04927	4.26297	3.36208	3.87653	2.97487	3.36609	5.01196	4.78358	4.37925	4.68686	1.90027	2.35027	2.23236	2.13223	2.06813	2.26787	1.97987	2.05514	1.72309	2.11407	389151	chr3:138737872-138739768 (-) // 92.09 // q23	chr3q23	chr3q23	ENSG00000184814	---	---	---	NM_001013650	BC137146.1	---	---	Q6ZRT6	---
23231	11738330_at	interleukin 17 receptor E-like	IL17REL	NM_001001694	Hs.526712	1.2775e-05	3.38186e-05	2.78221	2.54269	P		2.96319	2.90775	2.62756	2.51217	2.3788	2.89289	2.87792	2.44215	3.38858	2.8311	2.33237	3.0872	3.11577	1.96441	2.34121	2.40114	2.84282	2.49549	2.63174	2.21479	400935	chr22:50432941-50451088 (-) // 97.16 // q13.33	chr22q13.33	chr22q13.33	ENSG00000188263	---	---	---	NM_001001694	NM_001001694.2	613414	---	Q6ZVW7	---
23454	11738553_at	keratin associated protein 10-7	KRTAP10-7	NM_198689	Hs.473999	4.56324e-09	3.05629e-08	5.13672	2.44306	P		4.7994	3.6356	4.83965	4.63463	2.32207	7.40344	5.77369	5.93895	5.66941	6.3504	2.39763	2.24857	2.86193	2.73446	2.00563	2.45312	2.33364	2.19756	2.98518	2.21292	386675	chr21:46020496-46022083 (+) // 96.76 // q22.3 /// chr21:45959151-46012386 (-) // 67.19 // q22.3	chr21q22.3	chr21q22.3	ENSG00000205441	---	0005882 // intermediate filament // inferred from electronic annotation /// 0045095 // keratin filament // inferred from electronic annotation	---	NM_198689	AB076354.1	---	---	P60409	---
23646	11738745_at	olfactory receptor, family 1, subfamily M, member 1	OR1M1	NM_001004456	Hs.553577	1.13548e-07	5.28774e-07	5.56082	2.64915	P		4.12035	4.58154	3.70137	3.81632	2.65781	6.55213	7.5086	7.55365	8.00632	7.11014	2.46372	3.13633	2.20184	2.63587	3.4761	2.01709	3.55619	2.47318	2.19918	2.33198	125963	chr19:9203854-9204889 (+) // 100.0 // p13.2	chr19p13.2	chr19p13.2	ENSG00000170929	0007165 // signal transduction // inferred from electronic annotation /// 0007186 // G-protein coupled receptor protein signaling pathway // inferred from electronic annotation /// 0007608 // sensory perception of smell // inferred from electronic annotation /// 0050896 // response to stimulus // inferred from electronic annotation	0005886 // plasma membrane // inferred from electronic annotation /// 0016020 // membrane // inferred from electronic annotation /// 0016021 // integral to membrane // inferred from electronic annotation	0004871 // signal transducer activity // inferred from electronic annotation /// 0004872 // receptor activity // inferred from electronic annotation /// 0004930 // G-protein coupled receptor activity // inferred from electronic annotation /// 0004984 // olfactory receptor activity // inferred from electronic annotation	NM_001004456	BC137555.1	---	---	Q8NGA1	---
23662	11738761_x_at	olfactory receptor, family 2, subfamily M, member 7	OR2M7	NM_001004691	Hs.530570	1.13538e-10	1.46902e-09	3.32591	2.27694	P		3.02345	2.82733	3.77078	2.48418	2.41494	3.50585	3.6187	3.79345	4.04025	3.78014	2.18329	2.54039	1.95427	2.4879	2.00985	2.4847	2.12527	2.12527	2.19002	2.66846	391196	chr1:248308427-248344261 (+) // 93.94 // q44 /// chr1:248285204-248286208 (+) // 93.24 // q44 /// chr1:248366347-248367344 (+) // 92.64 // q44 /// chr1:248486893-248487899 (-) // 100.0 // q44	chr1q44	chr1q44	ENSG00000177186	0007165 // signal transduction // inferred from electronic annotation /// 0007186 // G-protein coupled receptor protein signaling pathway // inferred from electronic annotation /// 0007608 // sensory perception of smell // inferred from electronic annotation /// 0050896 // response to stimulus // inferred from electronic annotation	0005886 // plasma membrane // inferred from electronic annotation /// 0016020 // membrane // inferred from electronic annotation /// 0016021 // integral to membrane // inferred from electronic annotation	0004871 // signal transducer activity // inferred from electronic annotation /// 0004872 // receptor activity // inferred from electronic annotation /// 0004930 // G-protein coupled receptor activity // inferred from electronic annotation /// 0004984 // olfactory receptor activity // inferred from electronic annotation	NM_001004691	BC136944.1	---	---	Q8NG81	---
23668	11738767_at	olfactory receptor, family 8, subfamily B, member 4	OR8B4	NM_001005196	Hs.553671	1.45247e-06	5.0712e-06	2.94146	2.13913	P		2.23329	2.44551	2.18803	2.44551	2.26139	4.14614	3.70532	3.29854	3.32375	3.36714	2.22448	1.73651	2.047	1.79888	2.20389	2.38893	2.32026	1.90166	2.54925	2.22045	283162	chr11:124293799-124294789 (-) // 100.0 // q24.2	chr11q24.2	chr11q24.2	ENSG00000198657	0007165 // signal transduction // inferred from electronic annotation /// 0007186 // G-protein coupled receptor protein signaling pathway // inferred from electronic annotation /// 0007608 // sensory perception of smell // inferred from electronic annotation /// 0050896 // response to stimulus // inferred from electronic annotation	0005886 // plasma membrane // inferred from electronic annotation /// 0016020 // membrane // inferred from electronic annotation /// 0016021 // integral to membrane // inferred from electronic annotation	0004871 // signal transducer activity // inferred from electronic annotation /// 0004872 // receptor activity // inferred from electronic annotation /// 0004930 // G-protein coupled receptor activity // inferred from electronic annotation /// 0004984 // olfactory receptor activity // inferred from electronic annotation	NM_001005196	BC136866.1	---	---	Q96RC9	---
23681	11738780_at	epithelial mitogen homolog (mouse)	EPGN	NM_001013442	Hs.401237	2.32918e-09	1.71078e-08	4.30753	2.14025	P		3.44798	2.44046	3.70458	2.91082	2.24601	4.95361	6.03087	5.85478	5.14606	6.34014	2.00393	1.87148	2.89389	2.23237	2.17566	1.88856	2.09434	2.17014	1.97033	2.10178	255324	chr4:75174186-75179307 (+) // 78.01 // q13.3	chr4q13.3	chr4q13.3	ENSG00000182585	0000165 // MAPKKK cascade // inferred from electronic annotation /// 0000187 // activation of MAPK activity // inferred from sequence or structural similarity /// 0001525 // angiogenesis // inferred from direct assay /// 0008284 // positive regulation of cell proliferation // inferred from direct assay /// 0043406 // positive regulation of MAP kinase activity // inferred from direct assay /// 004…	0005576 // extracellular region // inferred from electronic annotation /// 0005887 // integral to plasma membrane // inferred from direct assay /// 0016020 // membrane // inferred from electronic annotation /// 0016021 // integral to membrane // inferred from electronic annotation	0004708 // MAP kinase kinase activity // inferred from sequence or structural similarity /// 0005154 // epidermal growth factor receptor binding // inferred from direct assay /// 0008083 // growth factor activity // inferred from direct assay /// 0008083 // growth factor activity // inferred from electronic annotation	NM_001013442	NM_001013442.1	---	---	A0PK19 /// Q6UW88	---				O
23686	11738785_at	SPANX family, member B1 /// SPANX family, member B2 /// SPANX family, member F1	SPANXB1 /// SPANXB2 /// SPANXF1	NM_032461	Hs.711489	2.97926e-10	3.10858e-09	7.23406	2.50017	P		7.62704	7.43752	8.98257	10.0554	2.75848	7.04867	7.01158	6.18191	7.74838	7.48912	2.34756	2.4766	1.99894	2.68947	2.86936	2.24339	2.62771	2.22183	3.08036	2.44648	100133171 /// 171490 /// 728695	chrX:140096760-140097875 (+) // 92.37 // q27.1 /// chrX:140084755-140085870 (+) // 92.37 // q27.1	chrXq27.1	chrXq27.1	ENSG00000227234 /// ENSG00000235604	0007286 // spermatid development // non-traceable author statement	0005634 // nucleus // traceable author statement /// 0005634 // nucleus // inferred from electronic annotation /// 0005737 // cytoplasm // inferred from electronic annotation	---	NM_032461 /// NM_139019 /// NM_145664	BC137536.1	300669	---	Q32WN1 /// Q9NS25	---
24150	11739249_a_at	fibroblast growth factor receptor 2	FGFR2	NM_000141	Hs.533683	1.4304e-08	8.35062e-08	3.32215	2.08772	P		3.63955	3.14544	3.16314	2.99306	2.5963	3.54112	3.5199	4.25685	3.27644	3.08965	2.09938	2.11068	2.1927	1.8351	1.82239	2.32892	2.05594	1.88694	2.21822	2.32689	2263	chr10:123237845-123357972 (-) // 94.98 // q26.13	chr10q26	chr10q26	ENSG00000066468	0001525 // angiogenesis // inferred from electronic annotation /// 0001657 // ureteric bud development // inferred from electronic annotation /// 0001701 // in utero embryonic development // inferred from electronic annotation /// 0001837 // epithelial to mesenchymal transition // inferred from electronic annotation /// 0002053 // positive regulation of mesenchymal cell proliferation // inferred …	0005576 // extracellular region // inferred from electronic annotation /// 0005634 // nucleus // inferred from direct assay /// 0005634 // nucleus // inferred from electronic annotation /// 0005737 // cytoplasm // inferred from direct assay /// 0005737 // cytoplasm // inferred from electronic annotation /// 0005886 // plasma membrane // not recorded /// 0005886 // plasma membrane // inferred from…	0000166 // nucleotide binding // inferred from electronic annotation /// 0004672 // protein kinase activity // inferred from electronic annotation /// 0004713 // protein tyrosine kinase activity // non-traceable author statement /// 0004713 // protein tyrosine kinase activity // inferred from electronic annotation /// 0004714 // transmembrane receptor protein tyrosine kinase activity // inferred …	NM_000141 /// NM_001144913 /// NM_001144914 /// NM_001144915 /// NM_001144916 /// NM_001144917 /// NM_001144918 /// NM_001144919 /// NM_022970	M80634.1	101200 /// 101400 /// 101600 /// 123150 /// 123500 /// 123790 /// 137215 /// 149730 /// 176943 /// 207410 /// 609579	---	B4DFC2 /// B5A960 /// B5A961 /// B5A962 /// B5A963 /// D2CGD1 /// P21802 /// Q16888 /// Q8IXC7 /// Q9UEH2 /// Q9UMA9 /// Q9UMB0	EC:2.7.10.1
24167	11739266_at	G protein-coupled receptor 61	GPR61	NM_031936	Hs.709782	1.11475e-09	9.22949e-09	3.99523	2.28762	P		4.07525	3.98488	3.31309	3.56787	2.36789	4.28084	4.25081	4.98211	4.91816	4.21133	1.897	2.66931	2.09739	2.15328	2.30155	2.68449	2.18744	2.09434	2.79151	1.99984	83873	chr1:110082493-110088455 (+) // 95.96 // p13.3	chr1p13.3	chr1p13.3	ENSG00000156097	0007165 // signal transduction // inferred from electronic annotation /// 0007186 // G-protein coupled receptor protein signaling pathway // inferred from electronic annotation	0005886 // plasma membrane // inferred from electronic annotation /// 0016020 // membrane // inferred from electronic annotation /// 0016021 // integral to membrane // inferred from electronic annotation	0004871 // signal transducer activity // inferred from electronic annotation /// 0004872 // receptor activity // inferred from electronic annotation /// 0004930 // G-protein coupled receptor activity // inferred from electronic annotation	NM_031936	NM_031936.4	606916	GPCRDB_Other // GenMAPP	Q59GL3 /// Q9BZJ8	---
24193	11739292_at	ets homologous factor	EHF	NM_012153	Hs.653859	9.85976e-08	4.6485e-07	3.48497	2.28832	P		3.41208	3.52981	4.19016	3.95024	2.62231	3.78936	3.05917	3.08521	4.12893	3.08248	2.32848	2.17712	2.09967	2.25603	2.56862	2.12737	2.70414	2.43653	2.18132	2.00393	26298	chr11:34642587-34684826 (+) // 92.46 // p13	chr11p12	chr11p12	ENSG00000135373	0006350 // transcription // inferred from electronic annotation /// 0006355 // regulation of transcription, DNA-dependent // inferred from electronic annotation /// 0007275 // multicellular organismal development // traceable author statement /// 0008283 // cell proliferation // traceable author statement /// 0030855 // epithelial cell differentiation // inferred from expression pattern /// 00454…	0005634 // nucleus // inferred by curator /// 0005634 // nucleus // inferred from electronic annotation	0003677 // DNA binding // inferred from direct assay /// 0003677 // DNA binding // traceable author statement /// 0003677 // DNA binding // inferred from electronic annotation /// 0003700 // sequence-specific DNA binding transcription factor activity // inferred from direct assay /// 0003700 // sequence-specific DNA binding transcription factor activity // inferred from electronic annotation /// …	NM_012153	NM_012153.3	605439	---	D3DR08 /// Q9NZC4	---
24222	11739321_a_at	ATG12 autophagy related 12 homolog (S. cerevisiae)	ATG12	NM_004707	Hs.264482	8.14608e-12	2.20108e-10	28.4181	2.90188	P		24.2864	24.4045	29.8803	29.3694	16.7273	35.0263	33.2332	28.887	31.2409	31.1253	2.58489	3.83699	1.52302	3.12172	2.77568	2.68449	4.03756	2.00393	4.22378	2.22672	9140	chr5:115165814-115177555 (-) // 79.22 // q22.3	chr5q21-q22	chr5q21-q22	ENSG00000145782	0000045 // autophagic vacuole assembly // inferred from sequence or structural similarity /// 0000045 // autophagic vacuole assembly // inferred from electronic annotation /// 0006914 // autophagy // inferred from electronic annotation	0005624 // membrane fraction // inferred from electronic annotation /// 0005625 // soluble fraction // inferred from electronic annotation /// 0005737 // cytoplasm // inferred from electronic annotation /// 0034045 // pre-autophagosomal structure membrane // inferred from sequence or structural similarity /// 0034045 // pre-autophagosomal structure membrane // inferred from electronic annotation	0005515 // protein binding // inferred from physical interaction /// 0005515 // protein binding // inferred from electronic annotation	NM_004707 /// NR_033362 /// NR_033363	AB017507.1	609608	---	B2R8C8 /// C1IDX9 /// O94817	---
24276	11739375_at	synaptotagmin VII	SYT7	NM_004200	Hs.502730	3.58304e-08	1.88602e-07	3.54056	2.49292	P		3.36508	4.09634	3.6125	4.47906	2.72325	3.39797	4.03665	3.37175	3.04541	3.27763	2.66313	2.25103	2.4103	2.28179	2.44126	2.57242	2.39457	2.86618	1.91582	3.13267	9066	chr11:61282282-61348298 (-) // 93.86 // q12.2	chr11q12-q13.1	chr11q12-q13.1	ENSG00000011347	0001778 // plasma membrane repair // inferred from electronic annotation /// 0006810 // transport // inferred from electronic annotation /// 0017158 // regulation of calcium ion-dependent exocytosis // inferred from electronic annotation /// 0050796 // regulation of insulin secretion // inferred from electronic annotation	0005624 // membrane fraction // inferred from electronic annotation /// 0005764 // lysosome // inferred from electronic annotation /// 0008021 // synaptic vesicle // inferred from electronic annotation /// 0016020 // membrane // inferred from electronic annotation /// 0016021 // integral to membrane // inferred from electronic annotation /// 0030054 // cell junction // inferred from electronic an…	0005215 // transporter activity // inferred from electronic annotation /// 0005509 // calcium ion binding // inferred from electronic annotation /// 0046872 // metal ion binding // inferred from electronic annotation	NM_004200	DB320698	604146	---	B4DGK4 /// O43581	---
24399	11739498_s_at	neuronal pentraxin I	NPTX1	NM_002522	Hs.514556	9.57674e-07	3.50818e-06	7.0964	2.74283	P		6.85349	4.77599	5.72963	4.91581	3.05511	9.57393	8.60133	9.14091	8.71392	9.60384	2.45758	2.89477	3.22232	2.11194	2.10339	2.73017	3.30941	3.19465	2.77568	2.62836	4884	chr17:78440632-78450404 (-) // 95.57 // q25.3	chr17q25.3	chr17q25.3	ENSG00000171246	0006810 // transport // traceable author statement /// 0007268 // synaptic transmission // traceable author statement /// 0007417 // central nervous system development // traceable author statement	0030133 // transport vesicle // inferred from electronic annotation /// 0031410 // cytoplasmic vesicle // inferred from electronic annotation	0046872 // metal ion binding // inferred from electronic annotation	NM_002522	BC089441.1	602367	---	B3KWB1 /// Q15818	---
24483	11739582_at	protein kinase D3	PRKD3	NM_005813	Hs.660757	6.96437e-11	1.01626e-09	5.3296	2.63123	P		4.59979	4.92244	4.81829	5.50611	4.04658	5.4831	5.60715	5.66391	6.65439	5.99426	2.68912	2.77434	2.616	2.01709	2.30155	2.92478	2.52864	3.3722	2.47082	2.61779	23683	chr2:37477644-37551513 (-) // 92.1 // p22.2	chr2p21	chr2p21	ENSG00000115825	0006468 // protein phosphorylation // inferred from electronic annotation /// 0006468 // protein phosphorylation // traceable author statement /// 0007205 // activation of protein kinase C activity by G-protein coupled receptor protein signaling pathway // traceable author statement	0005737 // cytoplasm // inferred from electronic annotation /// 0016020 // membrane // inferred from electronic annotation	0000166 // nucleotide binding // inferred from electronic annotation /// 0004672 // protein kinase activity // inferred from electronic annotation /// 0004674 // protein serine/threonine kinase activity // inferred from electronic annotation /// 0004697 // protein kinase C activity // inferred from electronic annotation /// 0004697 // protein kinase C activity // traceable author statement /// 00…	NM_005813	AA769920	607077	G_Protein_Signaling // GenMAPP	B3KNJ2 /// C9JKP8 /// O94806 /// Q15451 /// Q53TR7	EC:2.7.11.13
24685	11739784_a_at	calcium channel, voltage-dependent, T type, alpha 1G subunit	CACNA1G	NM_018896	Hs.591169	1.27119e-05	3.3675e-05	3.77578	2.59497	P		4.36808	3.51303	2.86963	3.60743	2.87968	4.12721	3.85935	3.99787	4.69289	3.84259	2.99669	2.37798	2.47719	2.49705	2.31992	2.14566	3.067	2.84284	2.84474	2.38067	8913	chr17:48638448-48704542 (+) // 98.63 // q21.33	chr17q22	chr17q22	ENSG00000006283	0006810 // transport // traceable author statement /// 0006810 // transport // inferred from electronic annotation /// 0006811 // ion transport // inferred from electronic annotation /// 0006816 // calcium ion transport // inferred from electronic annotation /// 0007204 // elevation of cytosolic calcium ion concentration // inferred from electronic annotation /// 0014824 // artery smooth muscle c…	0005886 // plasma membrane // inferred from electronic annotation /// 0005891 // voltage-gated calcium channel complex // inferred from electronic annotation /// 0005891 // voltage-gated calcium channel complex // traceable author statement /// 0016020 // membrane // inferred from electronic annotation /// 0016021 // integral to membrane // inferred from electronic annotation /// 0030425 // dendr…	0005216 // ion channel activity // inferred from electronic annotation /// 0005244 // voltage-gated ion channel activity // inferred from electronic annotation /// 0005245 // voltage-gated calcium channel activity // inferred from electronic annotation /// 0005262 // calcium channel activity // inferred from electronic annotation /// 0008332 // low voltage-gated calcium channel activity // inferr…	NM_018896 /// NM_198376 /// NM_198377 /// NM_198378 /// NM_198379 /// NM_198380 /// NM_198382 /// NM_198383 /// NM_198384 /// NM_198385 /// NM_198386 /// NM_198387 /// NM_198388 /// NM_198396 /// NM_198397	NM_198396.1	604065	---	B4DKD3 /// O43497 /// Q19QZ6 /// Q19QZ7 /// Q19QZ8 /// Q19QZ9 /// Q19R00 /// Q19R01 /// Q19R02 /// Q19R03 /// Q19R04 /// Q19R05 /// Q19R06 /// Q19R07 /// Q19R08 /// Q19R09 /// Q19R10 /// Q19R11 /// Q19R12 /// Q19R13 /// Q19R15 /// Q19R16 /// Q19R17 /// Q19R18 /// Q2TAC4	---
24704	11739803_a_at	RAS protein activator like 2	RASAL2	NM_004841	Hs.715627	6.39517e-09	4.09767e-08	4.81898	2.13808	P		4.18713	4.72305	4.76005	5.20726	5.13331	4.87147	4.6529	4.64716	4.0982	5.90923	2.09952	1.99876	1.9051	2.75145	2.30155	2.38893	2.00393	2.00393	1.82252	2.10515	9462	chr1:178062863-178448646 (+) // 97.81 // q25.2	chr1q24	chr1q24	---	0007165 // signal transduction // inferred from electronic annotation /// 0007165 // signal transduction // traceable author statement /// 0051056 // regulation of small GTPase mediated signal transduction // inferred from electronic annotation	0005622 // intracellular // inferred from electronic annotation	0005096 // GTPase activator activity // inferred from electronic annotation /// 0005099 // Ras GTPase activator activity // traceable author statement	NM_004841 /// NM_170692	NM_170692.2	606136	---	A8K2P3 /// B1AKC7 /// Q2TB22 /// Q59EM2 /// Q5TFV0 /// Q6P4F9 /// Q8IW42 /// Q9UJF2	---
24719	11739818_at	complement component 9	C9	NM_001737	Hs.654443	1.34783e-15	7.31607e-13	30.7348	2.4097	P		26.3788	32.4796	28.3387	27.7677	22.1365	32.2292	35.2898	34.337	31.6956	36.695	2.58489	2.72294	2.57492	2.76898	1.82252	2.10685	2.65608	1.72309	2.43129	2.70543	735	chr5:39284309-39364662 (-) // 89.81 // p13.1	chr5p14-p12	chr5p14-p12	ENSG00000113600	0006917 // induction of apoptosis // inferred from electronic annotation /// 0006919 // activation of caspase activity // inferred from electronic annotation /// 0006957 // complement activation, alternative pathway // inferred from electronic annotation /// 0006958 // complement activation, classical pathway // inferred from electronic annotation /// 0007596 // blood coagulation // inferred from…	0005576 // extracellular region // inferred from electronic annotation /// 0005579 // membrane attack complex // inferred from electronic annotation /// 0005886 // plasma membrane // inferred from electronic annotation /// 0005887 // integral to plasma membrane // traceable author statement /// 0016020 // membrane // inferred from electronic annotation /// 0016021 // integral to membrane // infer…	---	NM_001737	BC020721.1	120940	Complement_Activation_Classical // GenMAPP	P02748 /// Q9UGI4	---	O
25011	11740110_a_at	ataxin 7-like 1	ATXN7L1	NM_020725	Hs.489603	4.23424e-10	4.12769e-09	5.59874	2.41137	P		6.99857	6.58474	7.00116	6.912	4.76528	4.2105	4.99572	5.39517	4.82912	4.29515	1.90027	2.24857	2.01042	3.21683	2.45638	2.6542	2.4799	2.43268	2.61491	2.09952	222255	chr7:105399582-105517033 (-) // 62.48 // q22.3	chr7q22.3	chr7q22.3	ENSG00000146776	---	---	---	NM_020725 /// NM_138495 /// NM_152749	BC030616.2	---	---	A4D0Q2 /// A4D0Q3 /// B3KTF3 /// B4DTS1 /// B4DXK3 /// C9IZF2 /// C9K0V9 /// Q8N7W9 /// Q9BTQ8 /// Q9ULK2	---
25106	11740205_a_at	rabphilin 3A homolog (mouse)	RPH3A	NM_001143854	Hs.21239	3.56991e-06	1.11541e-05	12.001	2.58775	P		8.55331	9.74284	9.50717	9.74284	6.26583	16.9854	13.5081	14.6905	15.8225	15.1912	2.75001	2.74767	2.01042	2.21286	2.43124	3.25645	2.50622	2.19705	2.77497	2.99065	22895	chr12:113229548-113336682 (+) // 92.92 // q24.13	chr12q24.13	chr12q24.13	ENSG00000089169	0006810 // transport // inferred from electronic annotation /// 0006886 // intracellular protein transport // inferred from electronic annotation /// 0007420 // brain development // inferred from electronic annotation /// 0015031 // protein transport // inferred from electronic annotation	0005829 // cytosol // inferred from electronic annotation /// 0008021 // synaptic vesicle // inferred from electronic annotation /// 0016020 // membrane // inferred from electronic annotation /// 0019717 // synaptosome // inferred from electronic annotation /// 0019898 // extrinsic to membrane // inferred from electronic annotation /// 0030054 // cell junction // inferred from electronic annotati…	0005215 // transporter activity // inferred from electronic annotation /// 0005515 // protein binding // inferred from physical interaction /// 0005515 // protein binding // inferred from electronic annotation /// 0005546 // phosphatidylinositol-4,5-bisphosphate binding // inferred from electronic annotation /// 0008270 // zinc ion binding // inferred from electronic annotation /// 0008430 // sel…	NM_001143854 /// NM_014954	BC017259.2	612159	---	B7Z3S1 /// B7Z9Z7 /// Q6PJY8 /// Q6PKD5 /// Q9Y2J0	---
25223	11740322_at	kallikrein-related peptidase 3	KLK3	NM_001030047	Hs.171995	4.82958e-08	2.46342e-07	3.67538	2.18572	P		3.83776	3.33696	4.55075	3.0969	2.74361	3.5761	3.88367	4.30945	3.69564	3.72291	2.22827	2.11546	2.32864	2.61491	2.12297	2.01709	2.38674	2.26778	2.08114	1.69422	354	chr19:51358193-51363386 (+) // 68.45 // q13.33	chr19q13.41	chr19q13.41	ENSG00000142515	0006508 // proteolysis // inferred from electronic annotation /// 0006508 // proteolysis // non-traceable author statement /// 0016525 // negative regulation of angiogenesis // non-traceable author statement	0005576 // extracellular region // non-traceable author statement /// 0005576 // extracellular region // inferred from electronic annotation	0003824 // catalytic activity // inferred from electronic annotation /// 0004252 // serine-type endopeptidase activity // inferred from electronic annotation /// 0004252 // serine-type endopeptidase activity // non-traceable author statement /// 0008233 // peptidase activity // inferred from electronic annotation /// 0008236 // serine-type peptidase activity // traceable author statement /// 0008…	NM_001030047 /// NM_001030048 /// NM_001030050 /// NM_001648	NM_001030050.1	176820	---	B2R4N1 /// C9JXH3 /// P07288 /// Q15096 /// Q15098 /// Q546G3 /// Q6LDS3 /// Q8IXI4 /// Q8NCW4 /// Q8WTQ8 /// Q96A30	EC:3.4.21.77
25250	11740349_at	ribonuclease, RNase A family, 7	RNASE7	NM_032572	Hs.525206	3.05246e-08	1.63585e-07	3.78445	2.31118	P		3.47653	3.18335	3.18335	3.00377	2.75102	4.2876	4.30191	4.68487	4.48158	4.49055	2.72294	2.58291	2.17486	2.4087	2.44806	1.86013	2.34358	2.05112	2.01709	2.50244	84659	chr14:21510384-21512390 (+) // 87.76 // q11.2	chr14q11.2	chr14q11.2	ENSG00000165799	0009617 // response to bacterium // non-traceable author statement /// 0042742 // defense response to bacterium // inferred from electronic annotation /// 0045087 // innate immune response // non-traceable author statement	0005576 // extracellular region // non-traceable author statement /// 0005576 // extracellular region // inferred from electronic annotation	0003676 // nucleic acid binding // inferred from electronic annotation /// 0004518 // nuclease activity // inferred from electronic annotation /// 0004519 // endonuclease activity // inferred from electronic annotation /// 0004522 // pancreatic ribonuclease activity // inferred from electronic annotation /// 0004540 // ribonuclease activity // inferred from direct assay /// 0016787 // hydrolase a…	NM_032572	BC112334.1	612484	---	A8K9I2 /// Q9H1E1	---
25282	11740381_at	olfactory receptor, family 1, subfamily G, member 1	OR1G1	NM_003555	Hs.248183	1.46581e-11	3.25687e-10	6.24722	2.1067	P		6.49457	5.51674	6.43282	7.58707	5.67335	5.43647	6.7187	6.55951	5.77689	6.27606	1.90027	2.06835	1.82849	1.94243	2.55397	1.97602	2.00393	2.43268	2.01709	2.34374	8390	chr17:3029877-3030875 (-) // 99.8 // p13.3	chr17p13.3	chr17p13.3	ENSG00000183024	0007165 // signal transduction // non-traceable author statement /// 0007165 // signal transduction // inferred from electronic annotation /// 0007186 // G-protein coupled receptor protein signaling pathway // inferred from electronic annotation /// 0007608 // sensory perception of smell // inferred from electronic annotation /// 0050896 // response to stimulus // inferred from electronic annotat…	0005886 // plasma membrane // inferred from electronic annotation /// 0016020 // membrane // inferred from electronic annotation /// 0016021 // integral to membrane // inferred from electronic annotation	0004871 // signal transducer activity // inferred from electronic annotation /// 0004872 // receptor activity // inferred from electronic annotation /// 0004930 // G-protein coupled receptor activity // inferred from electronic annotation /// 0004984 // olfactory receptor activity // inferred from electronic annotation	NM_003555	BC095520.1	---	GPCRDB_Other // GenMAPP	O43876 /// P47890	---
25624	11740723_x_at	lectin, galactoside-binding, soluble, 9B /// lectin, galactoside-binding, soluble, 9C	LGALS9B /// LGALS9C	NM_001040078	Hs.610820	1.72995e-10	2.03504e-09	10.6606	1.95418	P		11.8774	10.3466	13.9616	10.8473	7.17501	9.01897	11.0049	12.0656	9.95409	10.3545	1.72475	2.24857	1.73228	1.72309	1.72475	2.52556	2.00393	1.72309	1.90694	2.22887	284194 /// 654346	chr17:18380101-18398173 (+) // 94.88 // p11.2 /// chr17:20352793-20370848 (-) // 95.06 // p11.2	chr17p11.2	chr17p11.2	ENSG00000170298 /// ENSG00000171916	---	---	0005529 // sugar binding // inferred from electronic annotation	NM_001040078 /// NM_001042685	NM_001042685.1	---	---	B4DKP4 /// C9JHN9 /// Q3B8N2 /// Q6DKI2	---
25639	11740738_x_at	endothelin converting enzyme 2	ECE2	NM_001037324	Hs.146161	2.15301e-08	1.19896e-07	2.88352	2.19933	P		2.83489	2.9972	2.83489	3.02309	2.37722	2.72841	2.9156	3.22044	3.10529	2.79814	1.98904	2.19459	2.10037	2.34924	2.03405	2.15564	2.74503	2.09434	2.20103	2.13	9718	chr3:183993798-184010818 (+) // 96.15 // q27.1	chr3q27.1|.	chr3q27.1|.	ENSG00000145194	0006508 // proteolysis // inferred from electronic annotation /// 0007267 // cell-cell signaling // traceable author statement /// 0007420 // brain development // inferred from sequence or structural similarity /// 0007507 // heart development // inferred from sequence or structural similarity /// 0008152 // metabolic process // inferred from electronic annotation /// 0010002 // cardioblast diffe…	0000139 // Golgi membrane // inferred from electronic annotation /// 0005794 // Golgi apparatus // inferred from electronic annotation /// 0016020 // membrane // inferred from electronic annotation /// 0016021 // integral to membrane // inferred from electronic annotation /// 0030659 // cytoplasmic vesicle membrane // inferred from direct assay	0003824 // catalytic activity // inferred from electronic annotation /// 0004222 // metalloendopeptidase activity // inferred from direct assay /// 0004222 // metalloendopeptidase activity // inferred from electronic annotation /// 0008168 // methyltransferase activity // inferred from electronic annotation /// 0008233 // peptidase activity // inferred from electronic annotation /// 0008237 // me…	NM_001037324 /// NM_001100120 /// NM_001100121 /// NM_014693 /// NM_032331	AY359003.1	610145	---	B4DF19 /// B4DHU4 /// B4DKF3 /// B7Z1P1 /// O60344	EC:3.4.24.71
25778	11740877_at	growth differentiation factor 7	GDF7	NM_182828	Hs.447688	9.52666e-09	5.81956e-08	3.8045	2.16698	P		3.8636	3.23724	3.7551	3.7884	2.97413	4.29599	3.98756	3.8265	4.03744	4.27902	2.18163	2.08977	2.38717	2.02676	2.34168	2.04876	2.21919	2.25788	1.85429	2.26266	151449	chr2:20866423-20871250 (+) // 91.61 // p24.1	chr2p24.1	chr2p24.1	ENSG00000143869	0007411 // axon guidance // inferred from electronic annotation /// 0010862 // positive regulation of pathway-restricted SMAD protein phosphorylation // inferred from direct assay /// 0021509 // roof plate formation // inferred from electronic annotation /// 0021527 // spinal cord association neuron differentiation // inferred from electronic annotation /// 0021915 // neural tube development // i…	0005576 // extracellular region // inferred from electronic annotation /// 0005615 // extracellular space // inferred from electronic annotation	0005125 // cytokine activity // inferred from electronic annotation /// 0005515 // protein binding // inferred from physical interaction /// 0005515 // protein binding // inferred from electronic annotation /// 0008083 // growth factor activity // inferred from electronic annotation /// 0042803 // protein homodimerization activity // inferred from electronic annotation	NM_182828	AB158468.1	604651	---	Q75RY1 /// Q7Z4P5	---		O
25934	11741033_a_at	F-box protein 44	FBXO44	NM_001014765	Hs.556006	1.59371e-09	1.24166e-08	6.43402	2.3588	P		8.90012	7.11541	5.55605	5.58132	5.30825	6.54691	6.60455	5.5154	7.06385	6.14836	2.96822	1.73651	1.82849	3.12172	2.19494	2.54099	3.03103	2.21294	1.9051	2.04808	93611	chr1:11714913-11723200 (+) // 75.26 // p36.22	chr1p36.22	chr1p36.22	ENSG00000132879	0030163 // protein catabolic process // inferred from electronic annotation	0019005 // SCF ubiquitin ligase complex // inferred from direct assay	0005515 // protein binding // inferred from physical interaction /// 0005515 // protein binding // inferred from electronic annotation	NM_001014765 /// NM_033182 /// NM_183412 /// NM_183413	AY007380.1	609111	---	B7Z1P2 /// B7Z1X4 /// B7Z3K4 /// B7ZAN2 /// Q9H4M3	---
26387	11741486_a_at	SLIT and NTRK-like family, member 3	SLITRK3	NM_014926	Hs.101745	7.75979e-12	2.12352e-10	6.27924	2.20583	P		5.65324	5.5536	7.80989	5.21852	4.84793	6.45593	6.35388	5.83668	6.26278	8.79994	1.97367	2.28943	2.22672	2.40802	2.031	2.29476	2.25913	2.06751	2.15844	2.34964	22865	chr3:164904517-164914834 (-) // 94.78 // q26.1	chr3q26.1	chr3q26.1	ENSG00000121871	0007409 // axonogenesis // inferred from electronic annotation	0016020 // membrane // inferred from electronic annotation /// 0016021 // integral to membrane // inferred from electronic annotation	0005515 // protein binding // inferred from electronic annotation	NM_014926	BC114621.1	609679	---	C9K0R4 /// O94933	---
26498	11741597_s_at	phosphoinositide kinase, FYVE finger containing /// submaxillary gland androgen regulated protein 3A /// submaxillary gland androgen regulated protein 3B	PIKFYVE /// SMR3A /// SMR3B	NM_001178000	Hs.701334	2.57958e-06	8.38996e-06	2.84806	2.28041	P		3.19739	2.38897	2.61026	2.41494	2.41494	2.92602	2.91768	3.7425	3.15843	2.70943	2.15221	2.4644	2.59988	2.10499	2.24714	2.51943	2.06347	2.18897	2.1591	2.30448	10879 /// 200576 /// 26952	chr4:71226477-71232836 (+) // 99.68 // q13.3	chr2q34 /// chr4q13.3	chr2q34 /// chr4q13.3	ENSG00000109208 /// ENSG00000171201	0006898 // receptor-mediated endocytosis // inferred from mutant phenotype /// 0023034 // intracellular signaling pathway // inferred from electronic annotation /// 0034504 // protein localization in nucleus // inferred from mutant phenotype /// 0042147 // retrograde transport, endosome to Golgi // inferred from mutant phenotype /// 0044267 // cellular protein metabolic process // inferred from e…	0005576 // extracellular region // inferred from electronic annotation /// 0005576 // extracellular region // traceable author statement /// 0005615 // extracellular space // traceable author statement /// 0005768 // endosome // inferred from electronic annotation /// 0005829 // cytosol // inferred from electronic annotation /// 0010008 // endosome membrane // inferred from direct assay /// 00100…	0000166 // nucleotide binding // inferred from electronic annotation /// 0000285 // 1-phosphatidylinositol-3-phosphate 5-kinase activity // inferred from electronic annotation /// 0005515 // protein binding // inferred from physical interaction /// 0005515 // protein binding // inferred from electronic annotation /// 0005524 // ATP binding // inferred from electronic annotation /// 0008270 // zin…	NM_001178000 /// NM_006685 /// NM_012390 /// NM_015040 /// NM_152671	BC140927.1	121850 /// 609414 /// 611593	---	B2R564 /// P02814 /// Q08AR7 /// Q08AR8 /// Q504X8 /// Q53T36 /// Q6ZS32 /// Q8N5H0 /// Q99954 /// Q9Y2I7	EC:2.7.1.150
26599	11741698_a_at	lipocalin 12	LCN12	NM_178536	Hs.440519	4.89331e-10	4.63481e-09	5.62742	2.10723	P		6.0632	5.18405	5.54753	5.63347	2.8764	6.15774	6.66119	4.56777	7.27913	6.30374	2.26394	2.00051	2.28291	2.01709	1.91359	2.37814	1.98455	2.13564	2.03734	2.0586	286256	chr9:139844002-139849948 (+) // 86.19 // q34.3	chr9q34.3	chr9q34.3	ENSG00000184925	0006629 // lipid metabolic process // inferred from electronic annotation /// 0006810 // transport // inferred from electronic annotation	0005576 // extracellular region // inferred from electronic annotation	0005215 // transporter activity // inferred from electronic annotation /// 0005488 // binding // inferred from electronic annotation	NM_178536	NM_178536.3	612905	---	Q5SQ16 /// Q6JVE5 /// Q8IW14	---
26655	11741754_x_at	solute carrier family 4, sodium bicarbonate cotransporter, member 5	SLC4A5	NM_021196	Hs.594099	9.44645e-08	4.47671e-07	4.03369	2.35723	P		5.09537	4.86922	5.08782	4.25653	2.87702	3.78913	4.01381	3.77384	3.11679	3.45738	2.35702	2.57421	2.60728	2.60905	1.92461	2.05305	2.31492	2.56863	1.95938	2.60417	57835	chr2:74448560-74570541 (-) // 98.2 // p13.1	chr2p13	chr2p13	ENSG00000188687	0006810 // transport // inferred from electronic annotation /// 0006811 // ion transport // inferred from electronic annotation /// 0006814 // sodium ion transport // inferred from electronic annotation /// 0006820 // anion transport // inferred from electronic annotation /// 0015701 // bicarbonate transport // non-traceable author statement	0005886 // plasma membrane // inferred from electronic annotation /// 0016020 // membrane // inferred from electronic annotation /// 0016021 // integral to membrane // non-traceable author statement /// 0016021 // integral to membrane // inferred from electronic annotation /// 0016324 // apical plasma membrane // inferred from electronic annotation	0005215 // transporter activity // inferred from electronic annotation /// 0005452 // inorganic anion exchanger activity // inferred from electronic annotation /// 0008509 // anion transmembrane transporter activity // inferred from electronic annotation /// 0008510 // sodium:bicarbonate symporter activity // non-traceable author statement /// 0015301 // anion:anion antiporter activity // inferre…	NM_021196 /// NM_133478	NM_021196.3	606757	---	C9JNL6 /// C9JU12 /// C9JW32 /// Q53QY5 /// Q53S35 /// Q9BY07 /// Q9UDR3	---
26680	11741779_s_at	hydroxysteroid (11-beta) dehydrogenase 1	HSD11B1	NM_005525	Hs.195040	1.24314e-07	5.72006e-07	7.91192	2.318	P		8.11687	8.11687	7.92018	8.32136	3.03097	6.78355	9.05328	9.84239	9.90817	8.02555	2.54131	2.36026	2.34924	2.44503	2.17066	2.34252	2.0793	2.59198	2.20019	2.09952	3290	chr1:209878259-209908295 (+) // 87.83 // q32.2	chr1q32-q41	chr1q32-q41	ENSG00000117594	0006629 // lipid metabolic process // inferred from electronic annotation /// 0008152 // metabolic process // inferred from electronic annotation /// 0008202 // steroid metabolic process // not recorded /// 0008202 // steroid metabolic process // inferred from electronic annotation /// 0030324 // lung development // inferred from electronic annotation /// 0055114 // oxidation reduction // inferre…	0005783 // endoplasmic reticulum // inferred from electronic annotation /// 0005789 // endoplasmic reticulum membrane // not recorded /// 0005789 // endoplasmic reticulum membrane // inferred from electronic annotation /// 0016020 // membrane // inferred from electronic annotation /// 0016021 // integral to membrane // inferred from electronic annotation	0003824 // catalytic activity // inferred from electronic annotation /// 0003845 // 11-beta-hydroxysteroid dehydrogenase activity // not recorded /// 0003845 // 11-beta-hydroxysteroid dehydrogenase activity // inferred from electronic annotation /// 0005488 // binding // inferred from electronic annotation /// 0016491 // oxidoreductase activity // inferred from electronic annotation /// 0070524 /…	NM_005525 /// NM_181755	NM_181755.1	600713 /// 604931	Glucocorticoid_Mineralocorticoid_Metabolism // GenMAPP /// Prostaglandin_synthesis_regulation // GenMAPP	D3DT89 /// P28845	EC:1.1.1.146
26713	11741812_x_at	lipocalin-like 1	LCNL1	NM_207510	Hs.695210	1.28827e-07	5.90541e-07	3.53577	2.22602	P		3.21198	2.82318	3.18144	2.6302	2.50806	5.00879	4.13401	4.38347	3.66362	3.8129	2.3121	2.40128	2.10038	2.01709	2.17066	1.9982	2.31577	2.2508	2.07631	2.61764	401562	chr9:139877444-139880210 (+) // 94.13 // q34.3	chr9q34.3	chr9q34.3	ENSG00000214402	---	---	0005488 // binding // inferred from electronic annotation	NM_207510	NM_207510.3	---	---	B7WNS3 /// B9EHA8 /// Q6ZSQ0 /// Q6ZST4	---
26838	11741937_at	keratin associated protein 5-11	KRTAP5-11	NM_001005405	Hs.679617	1.78714e-11	3.77085e-10	23.9439	2.31366	P		25.6191	14.5151	19.6611	34.5069	6.58189	26.3804	23.5305	26.8725	27.9747	33.7966	2.20651	2.11414	1.9051	2.36	2.48314	2.61915	2.52985	2.06998	2.30155	2.54714	440051	chr11:71292902-71293921 (-) // 77.51 // q13.4	chr11q13.4	chr11q13.4	ENSG00000204571	---	0005882 // intermediate filament // inferred from electronic annotation /// 0045095 // keratin filament // inferred from electronic annotation	---	NM_001005405	AB126080.1	---	---	A8MPS1 /// Q6L8G4	---
26839	11741938_x_at	keratin associated protein 5-11	KRTAP5-11	NM_001005405	Hs.679617	2.03149e-11	4.14479e-10	20.4516	2.44038	P		15.4844	18.1327	19.8602	22.3497	8.01382	19.8579	26.1219	19.452	25.1298	30.1137	1.93177	2.14567	2.49832	2.5144	2.65888	3.1473	2.47414	2.09927	2.25268	2.68132	440051	chr11:71292902-71293921 (-) // 77.51 // q13.4	chr11q13.4	chr11q13.4	ENSG00000204571	---	0005882 // intermediate filament // inferred from electronic annotation /// 0045095 // keratin filament // inferred from electronic annotation	---	NM_001005405	AB126080.1	---	---	A8MPS1 /// Q6L8G4	---
27056	11742155_at	hypothetical LOC643923	LOC643923	NR_028328	Hs.647220	1.73133e-05	4.40821e-05	2.48655	2.87932	P		2.51491	2.68951	2.79537	2.48117	2.28434	2.42421	2.36665	2.34265	2.49157	2.47512	2.74842	2.91868	2.98978	3.26543	2.77568	2.1679	2.90066	3.19071	3.26582	2.5701	643923	chr11:107462456-107463949 (+) // 100.0 // q22.3	chr11q22.3	chr11q22.3	---	---	---	---	NR_028328	NM_001039772.1	---	---	Q96LP0	---
27074	11742173_x_at	leukocyte specific transcript 1	LST1	NM_001166538	Hs.436066	3.00262e-05	7.13012e-05	3.55659	2.49205	P		3.37807	2.54436	2.4997	2.94218	2.43372	4.0004	3.83227	3.89162	5.35911	4.68445	2.33237	2.78062	2.9466	2.45285	2.06815	2.67812	2.61491	2.30155	2.38409	2.36123	7940	chr6:31553970-31556685 (+) // 76.27 // p21.33	chr6p21.3	chr6p21.3	ENSG00000204482 /// ENSG00000206433 /// ENSG00000223465 /// ENSG00000226182 /// ENSG00000230791 /// ENSG00000231048 /// ENSG00000234514 /// ENSG00000235915	0000902 // cell morphogenesis // inferred from electronic annotation /// 0006955 // immune response // non-traceable author statement /// 0006955 // immune response // inferred from electronic annotation /// 0008360 // regulation of cell shape // inferred from electronic annotation /// 0009653 // anatomical structure morphogenesis // non-traceable author statement /// 0016358 // dendrite developm…	0000139 // Golgi membrane // inferred from electronic annotation /// 0005737 // cytoplasm // inferred from direct assay /// 0005794 // Golgi apparatus // non-traceable author statement /// 0005794 // Golgi apparatus // inferred from electronic annotation /// 0012505 // endomembrane system // inferred from electronic annotation /// 0016020 // membrane // inferred from electronic annotation /// 001…	0005515 // protein binding // inferred from physical interaction	NM_001166538 /// NM_007161 /// NM_205837 /// NM_205838 /// NM_205839 /// NM_205840 /// NR_029461 /// NR_029462	NM_205838.1	109170	---	A2AB37 /// A2AB39 /// A2AB41 /// A3KH01 /// A8MT08 /// C9J3E8 /// O00453 /// Q2HNT3 /// Q2HNT4 /// Q4F969 /// Q5HYT5 /// Q5SP24 /// Q5STA5 /// Q5STA6 /// Q5STA8 /// Q5STB1	---
27285	11742384_at	olfactory receptor, family 4, subfamily E, member 2	OR4E2	NM_001001912	Hs.547982	8.80027e-10	7.55325e-09	3.60484	2.17592	P		3.52234	2.69583	3.16474	3.05911	2.23329	3.61652	5.02262	3.89992	4.71423	4.11985	1.90027	2.55961	2.09074	1.77147	2.30155	2.03671	2.39472	2.21919	2.62419	1.86082	26686	chr14:22133296-22134238 (+) // 100.0 // q11.2	chr14q11.2	chr14q11.2	ENSG00000221977	0007165 // signal transduction // inferred from electronic annotation /// 0007186 // G-protein coupled receptor protein signaling pathway // inferred from electronic annotation /// 0007608 // sensory perception of smell // inferred from electronic annotation /// 0050896 // response to stimulus // inferred from electronic annotation	0005886 // plasma membrane // inferred from electronic annotation /// 0016020 // membrane // inferred from electronic annotation /// 0016021 // integral to membrane // inferred from electronic annotation	0004871 // signal transducer activity // inferred from electronic annotation /// 0004872 // receptor activity // inferred from electronic annotation /// 0004930 // G-protein coupled receptor activity // inferred from electronic annotation /// 0004984 // olfactory receptor activity // inferred from electronic annotation	NM_001001912	NM_001001912.1	---	---	Q8NGC2	---
27339	11742438_at	NLR family, pyrin domain containing 8	NLRP8	NM_176811	Hs.446925	8.83731e-05	0.000183633	3.54488	1.84855	P		3.17767	3.0677	3.11869	2.94996	3.06583	3.28035	3.84713	6.27255	4.03208	2.63681	1.53372	1.97982	1.88722	1.82283	1.61512	2.00609	2.00973	1.72309	2.00871	1.89913	126205	chr19:56459197-56499995 (+) // 90.67 // q13.43	chr19q13.43	chr19q13.43	ENSG00000179709	---	0005737 // cytoplasm // inferred from electronic annotation	0000166 // nucleotide binding // inferred from electronic annotation /// 0005515 // protein binding // inferred from electronic annotation /// 0005524 // ATP binding // inferred from electronic annotation	NM_176811	NM_176811.2	609659	---	Q86W28	---
27409	11742508_a_at	chromosome 4 open reading frame 44	C4orf44	NM_001042690	Hs.442291	3.46657e-06	1.08677e-05	6.47276	2.05157	P		6.55667	6.56004	9.18426	10.0251	6.18952	5.15685	5.01796	5.17869	5.09594	5.7625	2.33237	2.06854	1.93291	2.12684	2.36449	2.03709	2.19291	1.63202	1.82459	2.00393	345222	chr4:3250766-3257584 (+) // 79.93 // p16.3	chr4p16.3	chr4p16.3	ENSG00000188981	---	---	---	NM_001042690	NM_001012982.2	---	---	Q6ZTZ1	---
27427	11742526_at	olfactory receptor, family 7, subfamily G, member 1	OR7G1	NM_001005192	Hs.553576	8.87465e-07	3.27994e-06	2.84489	2.31966	P		2.85926	3.07646	3.42299	2.7257	2.32214	2.91415	2.54515	2.77717	2.69912	3.10679	2.20368	2.19365	2.00156	2.35407	2.31645	2.31141	2.27636	2.70967	2.21816	2.61155	125962	chr19:9225273-9226439 (-) // 91.42 // p13.2	chr19p13.2	chr19p13.2	ENSG00000161807	0007165 // signal transduction // inferred from electronic annotation /// 0007186 // G-protein coupled receptor protein signaling pathway // inferred from electronic annotation /// 0007608 // sensory perception of smell // inferred from electronic annotation /// 0050896 // response to stimulus // inferred from electronic annotation	0005886 // plasma membrane // inferred from electronic annotation /// 0016020 // membrane // inferred from electronic annotation /// 0016021 // integral to membrane // inferred from electronic annotation	0004871 // signal transducer activity // inferred from electronic annotation /// 0004872 // receptor activity // inferred from electronic annotation /// 0004930 // G-protein coupled receptor activity // inferred from electronic annotation /// 0004984 // olfactory receptor activity // inferred from electronic annotation	NM_001005192	NM_001005192.1	---	---	Q8NGA0	---
27531	11742630_at	olfactory receptor, family 8, subfamily K, member 5	OR8K5	NM_001004058	Hs.553626	9.66846e-07	3.53706e-06	3.27937	2.42328	P		3.04329	3.11532	3.05104	3.17819	2.42807	3.13265	3.9741	3.76127	3.74341	3.36633	2.72294	1.89139	2.12024	2.27878	2.33002	3.00664	2.78891	2.17932	2.37703	2.53752	219453	chr11:55926869-55927793 (-) // 100.0 // q12.1	chr11q12.1	chr11q12.1	ENSG00000181752	0007165 // signal transduction // inferred from electronic annotation /// 0007186 // G-protein coupled receptor protein signaling pathway // inferred from electronic annotation /// 0007608 // sensory perception of smell // inferred from electronic annotation /// 0050896 // response to stimulus // inferred from electronic annotation	0005886 // plasma membrane // inferred from electronic annotation /// 0016020 // membrane // inferred from electronic annotation /// 0016021 // integral to membrane // inferred from electronic annotation	0004871 // signal transducer activity // inferred from electronic annotation /// 0004872 // receptor activity // inferred from electronic annotation /// 0004930 // G-protein coupled receptor activity // inferred from electronic annotation /// 0004984 // olfactory receptor activity // inferred from electronic annotation	NM_001004058	NM_001004058.2	---	---	Q8NH50	---
27946	11743045_a_at	flotillin 1	FLOT1	NM_005803	Hs.179986	4.08871e-10	4.01116e-09	7.7639	2.22189	P		6.47835	8.63588	8.84163	8.21337	6.83106	7.7432	7.35183	8.35052	7.25209	7.9411	2.20847	2.01816	2.12505	2.30937	2.31375	2.28398	2.09434	2.19314	2.34107	2.33152	10211	chr6:30695485-30710682 (-) // 98.67 // p21.33	chr6p21.3	chr6p21.3	ENSG00000137312 /// ENSG00000206379 /// ENSG00000206480 /// ENSG00000230143 /// ENSG00000232280 /// ENSG00000236271	---	0005624 // membrane fraction // inferred from direct assay /// 0005768 // endosome // inferred from electronic annotation /// 0005794 // Golgi apparatus // inferred from direct assay /// 0005815 // microtubule organizing center // inferred from direct assay /// 0005886 // plasma membrane // inferred from direct assay /// 0005886 // plasma membrane // inferred from electronic annotation /// 000590…	0005515 // protein binding // inferred from physical interaction	NM_005803	AA507012	606998	---	A2AB09 /// A2AB10 /// A2AB11 /// A2AB12 /// A2AB13 /// A2ABJ5 /// A2VCL5 /// B0S8A9 /// B0S8B0 /// B0V0H2 /// B0V108 /// B0V109 /// B0V110 /// B0V111 /// B0V112 /// B0V113 /// B0V114 /// B0V2I8 /// B0V2I9 /// B0V2J0 /// B4DVY7 /// O75955 /// Q53HQ0 /// Q5ST80 /// Q6IB58	---
28146	11743245_at	olfactory receptor, family 52, subfamily E, member 6	OR52E6	NM_001005167	Hs.534693	1.54412e-09	1.20932e-08	13.4682	2.13445	P		18.7212	20.5903	17.456	19.3248	7.17701	10.3311	6.39638	11.2656	12.5661	10.8533	2.50455	1.99876	2.22672	2.09921	2.29633	2.53143	1.77185	1.79324	2.00359	2.11885	390078	chr11:5862157-5863127 (-) // 100.0 // p15.4	chr11p15.4	chr11p15.4	ENSG00000205409	0007165 // signal transduction // inferred from electronic annotation /// 0007186 // G-protein coupled receptor protein signaling pathway // inferred from electronic annotation /// 0007608 // sensory perception of smell // inferred from electronic annotation /// 0050896 // response to stimulus // inferred from electronic annotation	0005886 // plasma membrane // inferred from electronic annotation /// 0016020 // membrane // inferred from electronic annotation /// 0016021 // integral to membrane // inferred from electronic annotation	0004871 // signal transducer activity // inferred from electronic annotation /// 0004872 // receptor activity // inferred from electronic annotation /// 0004930 // G-protein coupled receptor activity // inferred from electronic annotation /// 0004984 // olfactory receptor activity // inferred from electronic annotation	NM_001005167	NM_001005167.1	---	---	Q96RD3	---
28376	11743475_a_at	integrin, alpha X (complement component 3 receptor 4 subunit)	ITGAX	NM_000887	Hs.248472	1.30811e-08	7.71983e-08	3.75065	2.97142	P		4.45235	4.40551	4.34648	4.06621	2.69409	2.48231	3.56786	3.5812	3.23822	4.67229	2.27853	2.87385	2.6785	2.08047	3.08345	4.06409	3.29362	2.89893	3.49612	2.96668	3687	chr16:31366454-31394318 (+) // 92.3 // p11.2	chr16p11.2	chr16p11.2	ENSG00000140678	0007155 // cell adhesion // inferred from electronic annotation /// 0007155 // cell adhesion // traceable author statement /// 0007229 // integrin-mediated signaling pathway // inferred from electronic annotation /// 0009887 // organ morphogenesis // traceable author statement	0008305 // integrin complex // inferred from electronic annotation /// 0008305 // integrin complex // traceable author statement /// 0009897 // external side of plasma membrane // inferred from electronic annotation /// 0016020 // membrane // inferred from electronic annotation /// 0016021 // integral to membrane // inferred from electronic annotation	0004872 // receptor activity // inferred from electronic annotation /// 0004872 // receptor activity // traceable author statement /// 0005515 // protein binding // inferred from physical interaction	NM_000887	CA308944	151510 /// 152700	Integrin-mediated_cell_adhesion_KEGG // GenMAPP	B4DDX0 /// B4DKQ1 /// P20702 /// Q8TES5	---			O
28749	11743848_a_at	solute carrier family 2 (facilitated glucose/fructose transporter), member 5	SLC2A5	NM_001135585	Hs.530003	6.19266e-10	5.62912e-09	8.3037	2.44124	P		8.19541	8.39772	6.79087	7.7136	5.27927	9.36111	8.00634	10.7027	9.13702	9.45287	2.15885	2.63738	2.44246	2.32675	2.07287	2.91335	2.60053	2.44797	2.64699	2.16522	6518	chr1:9097004-9129892 (-) // 99.07 // p36.23	chr1p36.2	chr1p36.2	ENSG00000142583	0005975 // carbohydrate metabolic process // traceable author statement /// 0006810 // transport // inferred from electronic annotation /// 0008643 // carbohydrate transport // inferred from electronic annotation /// 0015755 // fructose transport // traceable author statement /// 0015758 // glucose transport // traceable author statement /// 0055085 // transmembrane transport // inferred from ele…	0005886 // plasma membrane // not recorded /// 0005886 // plasma membrane // traceable author statement /// 0016020 // membrane // inferred from electronic annotation /// 0016021 // integral to membrane // inferred from electronic annotation	0005215 // transporter activity // inferred from electronic annotation /// 0005353 // fructose transmembrane transporter activity // not recorded /// 0005353 // fructose transmembrane transporter activity // inferred from electronic annotation /// 0005353 // fructose transmembrane transporter activity // traceable author statement /// 0005355 // glucose transmembrane transporter activity // trace…	NM_001135585 /// NM_003039 /// NR_024180	DC356389	138230	---	B4DG19 /// B4DIU4 /// B4DT82 /// B4DU31 /// B4DXM7 /// B4DXN5 /// B4DXU9 /// P22732 /// Q8IVB3 /// Q8TDC6	---
28790	11743889_a_at	zinc finger protein 10	ZNF10	NM_015394	Hs.507355	4.78783e-06	1.44433e-05	5.00255	2.23691	P		8.2636	5.71732	7.77122	6.12972	4.75367	4.29599	3.03002	3.03208	3.64436	3.38753	2.46994	2.25709	2.64405	2.21084	2.44806	2.12737	2.05426	1.84293	2.15844	2.15614	7556	chr12:133707177-133735863 (+) // 80.87 // q24.33	chr12q24.33	chr12q24.33	ENSG00000090612	0006350 // transcription // inferred from electronic annotation /// 0006355 // regulation of transcription, DNA-dependent // inferred from electronic annotation /// 0045449 // regulation of transcription // inferred from electronic annotation	0005622 // intracellular // inferred from electronic annotation /// 0005634 // nucleus // inferred from electronic annotation	0003676 // nucleic acid binding // inferred from electronic annotation /// 0003677 // DNA binding // inferred from electronic annotation /// 0005515 // protein binding // inferred from physical interaction /// 0008270 // zinc ion binding // inferred from electronic annotation /// 0046872 // metal ion binding // inferred from electronic annotation	NM_015394	AI280070	194538	---	P21506 /// Q9UG14	---
29338	11744437_a_at	alcohol dehydrogenase 6 (class V)	ADH6	NM_000672	Hs.586161	1.35821e-09	1.08629e-08	2.46162	2.17107	P		2.41494	2.48677	2.21596	2.48143	2.22964	2.86317	2.37817	2.55002	2.67918	2.31696	2.11142	2.2239	2.23397	2.06024	2.06409	2.02784	2.21919	2.38002	2.38608	2.00393	130	chr4:100123795-100140392 (-) // 95.31 // q23	chr4q23	chr4q23	ENSG00000172955	0006069 // ethanol oxidation // inferred from direct assay /// 0006629 // lipid metabolic process // traceable author statement /// 0008152 // metabolic process // inferred from electronic annotation /// 0045471 // response to ethanol // inferred from direct assay /// 0055114 // oxidation reduction // inferred from electronic annotation	0005737 // cytoplasm // inferred from electronic annotation /// 0005783 // endoplasmic reticulum // inferred from electronic annotation /// 0005789 // endoplasmic reticulum membrane // inferred from electronic annotation /// 0005792 // microsome // inferred from electronic annotation /// 0016020 // membrane // inferred from electronic annotation /// 0016021 // integral to membrane // inferred fro…	0003824 // catalytic activity // inferred from electronic annotation /// 0004022 // alcohol dehydrogenase (NAD) activity // inferred from direct assay /// 0004022 // alcohol dehydrogenase (NAD) activity // inferred from electronic annotation /// 0005488 // binding // inferred from electronic annotation /// 0008270 // zinc ion binding // traceable author statement /// 0008270 // zinc ion binding /…	NM_000672 /// NM_001102470	BC039065.1	103735	---	B4DPD8 /// B7ZAL1 /// P28332 /// P36537 /// Q8IUN7 /// Q9H1A0	EC:1.1.1.1
29604	11744703_x_at	synapse defective 1, Rho GTPase, homolog 1 (C. elegans)	SYDE1	NM_033025	Hs.528701	3.10112e-07	1.29331e-06	3.88824	2.05338	P		3.78886	2.6494	2.43416	2.8918	2.26974	4.63155	5.81537	4.27894	4.15762	5.96497	1.90027	1.88634	2.09013	2.37803	2.27891	2.51345	1.94347	1.80142	1.77213	1.96965	85360	chr19:15218215-15225799 (+) // 97.13 // p13.12	chr19p13.12	chr19p13.12	ENSG00000105137	0007165 // signal transduction // inferred from electronic annotation /// 0032862 // activation of Rho GTPase activity // inferred from sequence or structural similarity	0005622 // intracellular // inferred from electronic annotation	0005096 // GTPase activator activity // inferred from electronic annotation /// 0005100 // Rho GTPase activator activity // inferred from sequence or structural similarity	NM_033025	BC029926.1	---	---	B2RD93 /// Q6ZW31	---
29641	11744740_a_at	basic helix-loop-helix family, member e41	BHLHE41	NM_030762	Hs.177841	4.1016e-08	2.12858e-07	3.31002	2.23887	P		2.74743	2.64297	3.31509	2.6392	2.1992	3.10577	2.87305	5.16519	4.90817	3.50417	2.04097	2.66341	1.92915	2.49573	2.07358	2.14801	2.23521	2.41665	2.34499	2.04097	79365	chr12:26273189-26276511 (-) // 92.17 // p12.1	chr12p12.1	chr12p12.1	ENSG00000123095	0006350 // transcription // inferred from electronic annotation /// 0006355 // regulation of transcription, DNA-dependent // non-traceable author statement /// 0006355 // regulation of transcription, DNA-dependent // inferred from electronic annotation /// 0007623 // circadian rhythm // inferred from electronic annotation /// 0008283 // cell proliferation // non-traceable author statement /// 000…	0005634 // nucleus // non-traceable author statement /// 0005634 // nucleus // inferred from electronic annotation	0003677 // DNA binding // inferred from electronic annotation /// 0003700 // sequence-specific DNA binding transcription factor activity // non-traceable author statement /// 0030528 // transcription regulator activity // inferred from electronic annotation	NM_030762	BI457841	606200 /// 612975	---	B7Z8M6 /// Q5SCI4 /// Q8TAT1 /// Q9C0J9	---
29645	11744744_a_at	SLIT and NTRK-like family, member 3	SLITRK3	NM_014926	Hs.101745	2.55151e-07	1.08733e-06	3.77592	1.98543	P		3.03532	3.75187	3.42205	3.22493	2.80565	4.08711	4.49704	3.40775	4.55291	4.97456	1.82758	1.91003	1.87534	2.37912	1.82252	2.11691	1.90078	2.07563	1.8802	2.06618	22865	chr3:164903967-164914263 (-) // 96.38 // q26.1	chr3q26.1	chr3q26.1	ENSG00000121871	0007409 // axonogenesis // inferred from electronic annotation	0016020 // membrane // inferred from electronic annotation /// 0016021 // integral to membrane // inferred from electronic annotation	0005515 // protein binding // inferred from electronic annotation	NM_014926	AK290024.1	609679	---	C9K0R4 /// O94933	---
29734	11744833_at	teashirt zinc finger homeobox 2	TSHZ2	NM_001193421	Hs.649877	6.52604e-09	4.16747e-08	4.78223	2.60454	P		5.53795	4.5491	3.83349	3.98754	2.20573	5.66606	5.3123	5.54634	6.195	4.9888	2.82432	2.63766	2.44146	1.89974	2.45788	2.66259	2.45758	2.56863	2.56864	3.52693	128553	chr20:52104711-52107602 (+) // 88.44 // q13.2	chr20q13.2	chr20q13.2	ENSG00000182463 /// ENSG00000227164	0006350 // transcription // inferred from electronic annotation /// 0006355 // regulation of transcription, DNA-dependent // inferred from electronic annotation /// 0007275 // multicellular organismal development // inferred from electronic annotation /// 0045449 // regulation of transcription // inferred from electronic annotation	0005622 // intracellular // inferred from electronic annotation /// 0005634 // nucleus // inferred from electronic annotation	0003677 // DNA binding // inferred from electronic annotation /// 0003700 // sequence-specific DNA binding transcription factor activity // inferred from electronic annotation /// 0008270 // zinc ion binding // inferred from electronic annotation /// 0043565 // sequence-specific DNA binding // inferred from electronic annotation /// 0046872 // metal ion binding // inferred from electronic annotat…	NM_001193421 /// NM_173485	AY926481.1	---	---	B1AMR1 /// B1B033 /// B1H0U8 /// B7Z7W1 /// Q9NRE2	---
29774	11744873_a_at	kallikrein pseudogene 1	KLKP1	NR_002948	Hs.643424	3.80918e-08	1.99189e-07	4.23838	2.36932	P		4.31098	3.29941	4.18908	4.44017	2.23329	5.43595	5.53757	4.00187	4.24734	4.68819	2.92965	2.30271	2.45758	2.20768	2.49899	2.13143	2.31766	2.40578	2.41124	2.03045	606293	chr19:51385351-51398948 (-) // 49.91 // q13.33	chr19q13.41	chr19q13.41	ENSG00000197588	---	0005634 // nucleus // inferred from electronic annotation /// 0005737 // cytoplasm // inferred from electronic annotation	---	NR_002948	DQ086829.1	---	---	B1GRN0 /// Q107X0	---
29785	11744884_a_at	nuclear receptor corepressor 1	NCOR1	NM_001190438	Hs.462323	5.482e-05	0.000120675	4.30774	2.60981	P		4.1714	2.33923	3.92278	5.33612	2.80294	4.3719	4.39057	4.15655	6.00179	5.58412	2.58489	2.37885	2.61491	2.71178	2.75744	3.05183	1.98099	2.80395	2.21984	2.99361	9611	chr17:15994884-16097952 (-) // 95.46 // p12	chr17p11.2	chr17p11.2	ENSG00000141027	0000122 // negative regulation of transcription from RNA polymerase II promoter // inferred from electronic annotation /// 0002361 // CD4-positive, CD25-positive, alpha-beta regulatory T cell differentiation // inferred from electronic annotation /// 0006110 // regulation of glycolysis // inferred by curator /// 0006350 // transcription // inferred from electronic annotation /// 0006357 // regula…	0000118 // histone deacetylase complex // inferred from direct assay /// 0005634 // nucleus // inferred by curator /// 0005634 // nucleus // inferred from electronic annotation /// 0005737 // cytoplasm // inferred from electronic annotation /// 0005876 // spindle microtubule // inferred from direct assay /// 0017053 // transcriptional repressor complex // inferred from direct assay /// 0044428 //…	0003677 // DNA binding // inferred from electronic annotation /// 0003700 // sequence-specific DNA binding transcription factor activity // inferred from electronic annotation /// 0003714 // transcription corepressor activity // inferred from direct assay /// 0003714 // transcription corepressor activity // inferred from mutant phenotype /// 0003714 // transcription corepressor activity // inferr…	NM_001190438 /// NM_001190440 /// NM_006311	AF303586.1	600849	Ovarian_Infertility_Genes // GenMAPP	A5PKW7 /// B4DJ25 /// B4DZ48 /// C9JAP0 /// O75376 /// Q05CG3 /// Q3B773 /// Q6NTH1 /// Q6PDT8 /// Q6PGR4 /// Q7Z516 /// Q86W52 /// Q86YY0 /// Q86YY1 /// Q86YY2 /// Q9NSZ0 /// Q9UPY1 /// Q9UPY2	---
29868	11744967_x_at	hydroxysteroid (11-beta) dehydrogenase 1-like	HSD11B1L	NM_198533	Hs.631840	5.01361e-08	2.54676e-07	4.77922	2.57416	P		5.65093	4.2639	5.2066	5.2066	3.15969	4.94152	5.03515	4.89128	4.33122	5.10536	2.58489	2.59869	2.90585	2.80994	1.84173	2.78259	2.61347	2.2347	2.97585	2.39394	374875	chr19:5681058-5685560 (+) // 57.63 // p13.3	chr19p13.3	chr19p13.3	ENSG00000167733	0008152 // metabolic process // inferred from electronic annotation /// 0055114 // oxidation reduction // inferred from electronic annotation	0005576 // extracellular region // inferred from electronic annotation	0003824 // catalytic activity // inferred from electronic annotation /// 0005488 // binding // inferred from electronic annotation /// 0016491 // oxidoreductase activity // inferred from electronic annotation	NM_198533 /// NM_198704 /// NM_198705 /// NM_198706 /// NM_198707 /// NM_198708	BC018336.1	---	Ribosomal_Proteins // GenMAPP	Q7Z5J1	EC:1.1.1.-
30019	11745118_a_at	solute carrier family 45, member 2	SLC45A2	NM_001012509	Hs.278962	7.17374e-07	2.71676e-06	3.99669	2.01532	P		5.2066	4.48325	4.76005	4.36662	2.43568	3.19657	4.03464	3.35573	3.17036	4.95738	2.17029	1.75263	1.98884	2.23237	1.82252	2.11095	2.21919	2.30073	1.80025	1.75541	51151	chr5:33951509-33984749 (-) // 97.74 // p13.2	chr5p13.2	chr5p13.2	ENSG00000164175	0007601 // visual perception // inferred from electronic annotation /// 0042438 // melanin biosynthetic process // inferred from electronic annotation /// 0048066 // developmental pigmentation // inferred from electronic annotation /// 0050896 // response to stimulus // inferred from electronic annotation /// 0055085 // transmembrane transport // inferred from electronic annotation	0016020 // membrane // inferred from electronic annotation /// 0016021 // integral to membrane // inferred from electronic annotation /// 0033162 // melanosome membrane // inferred from electronic annotation	---	NM_001012509 /// NM_016180	BC003597.1	227240 /// 606202 /// 606574	---	C9JK74 /// Q6P2P0 /// Q9UMX9	---
30225	11745324_s_at	NEL-like 1 (chicken)	NELL1	NM_006157	Hs.657172	6.78743e-08	3.33431e-07	3.76982	2.32936	P		3.45955	3.17391	4.43246	3.21694	2.24874	3.86942	4.11356	5.16429	4.23254	3.78676	2.22171	2.10743	2.12024	2.32783	2.07631	2.52556	2.36575	2.53671	2.51148	2.50055	4745	chr11:20691116-21597000 (+) // 99.84 // p15.1	chr11p15.1	chr11p15.1	ENSG00000165973	0006917 // induction of apoptosis // inferred from electronic annotation /// 0007155 // cell adhesion // inferred from electronic annotation /// 0007399 // nervous system development // traceable author statement /// 0045667 // regulation of osteoblast differentiation // inferred from electronic annotation /// 0045778 // positive regulation of ossification // inferred from electronic annotation /…	0005576 // extracellular region // inferred from electronic annotation /// 0005737 // cytoplasm // inferred from electronic annotation	0000287 // magnesium ion binding // inferred from electronic annotation /// 0005080 // protein kinase C binding // inferred from electronic annotation /// 0005198 // structural molecule activity // inferred from electronic annotation /// 0005509 // calcium ion binding // inferred from electronic annotation /// 0016301 // kinase activity // inferred from electronic annotation /// 0016616 // oxidor…	NM_006157 /// NM_201551	AK299558.1	602319	---	B3KXR2 /// B4DS40 /// B4E197 /// Q4VB88 /// Q4VB91 /// Q8IZZ6 /// Q8N9Z6 /// Q92832	---	O		O
30257	11745356_a_at	inhibitor of kappa light polypeptide gene enhancer in B-cells, kinase beta	IKBKB	NM_001190720	Hs.597664	2.62519e-07	1.11593e-06	8.74954	2.44706	P		9.16613	7.75431	6.43877	8.33149	5.53863	9.31432	9.51584	11.0101	9.00087	11.425	2.36514	2.20077	2.03752	1.93903	2.44806	2.64325	2.21472	2.33225	3.27156	3.0183	3551	chr8:42128907-42174727 (+) // 95.85 // p11.21	chr8p11.2	chr8p11.2	ENSG00000104365	0001782 // B cell homeostasis // inferred from electronic annotation /// 0003009 // skeletal muscle contraction // inferred from electronic annotation /// 0006468 // protein phosphorylation // non-traceable author statement /// 0006468 // protein phosphorylation // inferred from electronic annotation /// 0006916 // anti-apoptosis // not recorded /// 0007252 // I-kappaB phosphorylation // inferred…	0005737 // cytoplasm // inferred from direct assay /// 0005737 // cytoplasm // inferred from electronic annotation /// 0005792 // microsome // inferred from electronic annotation /// 0005829 // cytosol // not recorded /// 0008385 // IkappaB kinase complex // inferred from electronic annotation /// 0016020 // membrane // inferred from electronic annotation /// 0045121 // membrane raft // inferred …	0000166 // nucleotide binding // inferred from electronic annotation /// 0004672 // protein kinase activity // inferred from direct assay /// 0004672 // protein kinase activity // inferred from electronic annotation /// 0004674 // protein serine/threonine kinase activity // inferred from electronic annotation /// 0005515 // protein binding // inferred from physical interaction /// 0005515 // prot…	NM_001190720 /// NM_001190721 /// NM_001190722 /// NM_001556 /// NR_033818 /// NR_033819 /// NR_033820	BC108694.1	603258	Apoptosis // GenMAPP	A1L159 /// A8K4I7 /// B3KRB7 /// B4DP95 /// B4DZ30 /// B4E0A7 /// B4E0U4 /// O14920 /// Q32ND9 /// Q59GL9	EC:2.7.11.10	O
30454	11745553_s_at	small ArfGAP2	SMAP2	NM_022733	Hs.15200	9.91523e-09	6.02933e-08	4.53605	2.83825	P		5.111	4.99233	5.32471	4.40941	3.53222	4.67155	3.54961	4.91377	4.60956	4.24638	3.15605	2.44641	3.28868	3.14911	2.57352	3.78117	2.00393	2.49168	2.81695	2.67498	64744	chr1:40862471-40887932 (+) // 99.93 // p34.2	chr1p35.3-p34.1	chr1p35.3-p34.1	ENSG00000084070	0032312 // regulation of ARF GTPase activity // inferred from electronic annotation	0005737 // cytoplasm // inferred from electronic annotation	0005096 // GTPase activator activity // inferred from electronic annotation /// 0008060 // ARF GTPase activator activity // inferred from electronic annotation /// 0008270 // zinc ion binding // inferred from electronic annotation /// 0046872 // metal ion binding // inferred from electronic annotation	NM_022733	AK316218.1	---	---	B7Z2F9 /// B7Z5B5 /// D3DPV2 /// Q8WU79	---
30484	11745583_a_at	BTB (POZ) domain containing 18	BTBD18	NM_001145101	Hs.606355	0.000768228	0.00125427	2.89749	2.47958	P		2.46752	3.07363	2.73192	3.01031	2.20207	3.00496	3.56786	3.08173	3.46843	2.36642	2.53113	1.97168	2.36043	2.65942	2.90751	2.1375	2.03972	2.55084	2.34619	3.29134	643376	chr11:57511349-57518846 (-) // 99.69 // q12.1	chr11q12.1	chr11q12.1	ENSG00000233436	---	---	0005515 // protein binding // inferred from electronic annotation	NM_001145101	BC157854.1	---	---	B2RXH4	---
30584	11745683_a_at	5-hydroxytryptamine (serotonin) receptor 3, family member E	HTR3E	NM_182589	Hs.449179	1.96473e-14	4.27523e-12	30.7741	2.46297	P		32.7927	27.6125	20.9472	25.2268	14.0351	39.7929	34.2845	44.2894	36.9966	31.7635	2.09952	2.88396	1.80121	2.60229	2.62023	2.49625	2.61491	2.74059	2.31915	2.45157	285242	chr3:183818160-183824481 (+) // 98.83 // q27.1	chr3q27.1	chr3q27.1	ENSG00000186038	0006810 // transport // inferred from electronic annotation /// 0006811 // ion transport // inferred from electronic annotation	0005886 // plasma membrane // inferred from electronic annotation /// 0016020 // membrane // inferred from electronic annotation /// 0016021 // integral to membrane // inferred from electronic annotation /// 0045211 // postsynaptic membrane // inferred from electronic annotation	0004872 // receptor activity // inferred from electronic annotation /// 0005216 // ion channel activity // inferred from electronic annotation /// 0005230 // extracellular ligand-gated ion channel activity // inferred from electronic annotation	NM_182589	AY349353.1	610123	---	A5X5Y0 /// A8IKD7 /// C9J420	---
30593	11745692_x_at	keratin associated protein 4-11	KRTAP4-11	NM_033059	Hs.719855	1.88238e-07	8.28478e-07	4.71922	2.32098	P		5.54753	5.41592	5.75843	5.53868	2.53532	4.59233	4.24821	4.71423	4.97329	3.86827	1.95785	2.06449	2.54029	2.16426	2.32783	2.99556	2.19294	2.43851	2.57372	1.95435	653240	chr17:39273550-39274588 (-) // 81.98 // q21.2 /// chr17:39253348-39341120 (-) // 76.69 // q21.2	chr17q21.2	chr17q21.2	ENSG00000212721	---	0005882 // intermediate filament // inferred from electronic annotation /// 0045095 // keratin filament // inferred from electronic annotation	---	NM_033059	BC130562.1	---	---	A8MWY1 /// Q9BYQ6	---
30691	11745790_a_at	transmembrane protein 135	TMEM135	NM_001168724	Hs.188591	1.46085e-06	5.09414e-06	3.50196	2.16905	P		3.13081	3.12795	4.26677	2.76805	2.37771	2.93444	4.42612	3.88867	4.42031	3.67882	1.83393	2.4863	2.16383	2.12684	2.41847	2.52177	2.12623	2.05181	1.82252	2.13883	65084	chr11:86748883-87034802 (+) // 99.04 // q14.2	chr11q14.2	chr11q14.2	ENSG00000166575	0006457 // protein folding // inferred from direct assay /// 0006986 // response to unfolded protein // non-traceable author statement /// 0043154 // negative regulation of caspase activity // inferred from direct assay /// 0045109 // intermediate filament organization // inferred from direct assay /// 0045892 // negative regulation of transcription, DNA-dependent // inferred from electronic anno…	0005634 // nucleus // inferred from electronic annotation /// 0005634 // nucleus // inferred from direct assay /// 0005737 // cytoplasm // inferred from electronic annotation /// 0016020 // membrane // inferred from electronic annotation /// 0016021 // integral to membrane // inferred from electronic annotation /// 0048471 // perinuclear region of cytoplasm // inferred from direct assay /// 00484…	0001671 // ATPase activator activity // inferred from direct assay /// 0003677 // DNA binding // inferred from electronic annotation /// 0005515 // protein binding // inferred from electronic annotation /// 0005515 // protein binding // inferred from physical interaction /// 0016564 // transcription repressor activity // inferred from electronic annotation /// 0031072 // heat shock protein bindin…	NM_001168724 /// NM_022918 /// NR_033149	AK291804.1	---	---	A7UJ17 /// A8K6Y9 /// A8KAG0 /// B4DKZ1 /// B4DMJ9 /// B4DN73 /// B4DNN5 /// B4DVN1 /// B4DYK0 /// C9J2C4 /// C9J2P2 /// C9JB42 /// C9JDR7 /// C9JDX6 /// C9JN01 /// O75190 /// Q49A72 /// Q75MP3 /// Q7Z760 /// Q86UB9 /// Q8N605	---	O
30887	11745986_s_at	sal-like 2 (Drosophila)	SALL2	NM_005407	Hs.416358	1.28767e-09	1.03861e-08	12.8863	2.92802	P		14.5227	10.8377	11.0741	10.0826	9.43916	14.9568	15.0212	14.7897	14.0694	14.0694	3.88505	1.99876	3.36697	4.03756	3.13021	2.12154	2.21919	2.807	2.43821	3.27572	6297	chr14:21989755-22005260 (-) // 97.38 // q11.2	chr14q11.1-q12	chr14q11.1-q12	ENSG00000165821	0006350 // transcription // inferred from electronic annotation /// 0006355 // regulation of transcription, DNA-dependent // non-traceable author statement /// 0045449 // regulation of transcription // inferred from electronic annotation	0005622 // intracellular // inferred from electronic annotation /// 0005634 // nucleus // non-traceable author statement /// 0005634 // nucleus // inferred from electronic annotation	0003676 // nucleic acid binding // inferred from electronic annotation /// 0003677 // DNA binding // non-traceable author statement /// 0003677 // DNA binding // inferred from electronic annotation /// 0003700 // sequence-specific DNA binding transcription factor activity // non-traceable author statement /// 0008270 // zinc ion binding // inferred from electronic annotation /// 0046872 // metal …	NM_005407	AK293574.1	602219	---	A8JZZ3 /// B4DED3 /// B4DFD9 /// B4DK65 /// B4DSV2 /// Q8N656 /// Q9Y467	---
30888	11745987_a_at	guanylate cyclase 1, soluble, beta 3	GUCY1B3	NM_000857	Hs.77890	3.42984e-08	1.81622e-07	4.91484	2.50982	P		4.03362	3.72969	4.02023	4.52582	3.26708	4.96595	5.72033	5.31405	7.57611	5.99548	2.51285	2.75622	2.78279	2.11191	2.772	2.71278	1.88707	3.39537	2.35073	1.8165	2983	chr4:156680143-156728743 (+) // 97.42 // q32.1	chr4q31.3-q33	chr4q31.3-q33	ENSG00000061918	0006182 // cGMP biosynthetic process // inferred from electronic annotation /// 0007263 // nitric oxide mediated signal transduction // traceable author statement /// 0007263 // nitric oxide mediated signal transduction // inferred from electronic annotation /// 0008015 // blood circulation // traceable author statement /// 0009190 // cyclic nucleotide biosynthetic process // inferred from electr…	0005737 // cytoplasm // inferred from electronic annotation /// 0008074 // guanylate cyclase complex, soluble // traceable author statement /// 0008074 // guanylate cyclase complex, soluble // inferred from electronic annotation /// 0043234 // protein complex // inferred from electronic annotation	0000166 // nucleotide binding // inferred from electronic annotation /// 0004383 // guanylate cyclase activity // inferred from electronic annotation /// 0004383 // guanylate cyclase activity // traceable author statement /// 0004872 // receptor activity // traceable author statement /// 0005525 // GTP binding // inferred from electronic annotation /// 0016829 // lyase activity // inferred from e…	NM_000857	AK315944.1	139397	---	B2RCP1 /// B7Z426 /// B7Z685 /// B7Z6G8 /// B7Z9H9 /// Q02153	EC:4.6.1.2
31066	11746165_a_at	R3H domain containing 2	R3HDM2	NM_014925	Hs.443673	3.98423e-12	1.38495e-10	8.77329	2.43418	P		6.44195	8.52481	8.52481	9.58825	5.49888	9.57429	11.4229	8.39375	10.0464	9.71684	2.21919	2.24857	1.82849	2.4734	2.30155	2.86605	2.45758	3.12233	1.9051	2.91957	22864	chr12:57647544-57824788 (-) // 84.6 // q13.3	chr12q13.3	chr12q13.3	ENSG00000179912	---	0005634 // nucleus // inferred from electronic annotation	0003676 // nucleic acid binding // inferred from electronic annotation	NM_014925	BC112226.1	---	---	B4DDZ2 /// B5MCG9 /// B5MCU0 /// B7ZL65 /// C9J7N6 /// Q3B7W0 /// Q9P1N3 /// Q9Y2K5	---
31112	11746211_a_at	copine family member IX	CPNE9	NM_153635	Hs.121335	1.08179e-06	3.90721e-06	3.80875	2.39426	P		3.02884	3.03072	3.34229	3.64919	2.35091	4.86043	5.73255	4.44741	4.11615	3.52904	2.76137	2.60229	2.3951	2.20017	2.37437	2.60216	1.88707	2.25271	2.24889	2.61852	151835	chr3:9745509-9769127 (+) // 91.26 // p25.3	chr3p25.3	chr3p25.3	ENSG00000144550	---	---	---	NM_153635	BC035735.1	---	---	A1L430 /// A8MSP8 /// Q8IYJ1	---
31280	11746379_a_at	TGF-beta activated kinase 1/MAP3K7 binding protein 3	TAB3	NM_152787	Hs.188256	3.07339e-08	1.64564e-07	3.16619	2.46754	P		2.68074	2.99092	3.02311	2.79095	2.50484	3.24367	3.45332	3.60614	3.98072	3.38753	2.79176	2.26451	2.2881	2.7202	2.40904	2.12737	2.86216	2.24699	2.76796	2.19732	257397	chrX:30848450-30877797 (-) // 95.04 // p21.2	chrXp21.2	chrXp21.2	ENSG00000157625	---	0005622 // intracellular // inferred from electronic annotation /// 0005829 // cytosol // not recorded /// 0005886 // plasma membrane // not recorded /// 0010008 // endosome membrane // not recorded	0005515 // protein binding // inferred from physical interaction /// 0008270 // zinc ion binding // inferred from electronic annotation /// 0016301 // kinase activity // inferred from electronic annotation /// 0046872 // metal ion binding // inferred from electronic annotation	NM_152787	AY437560.1	300480	---	A6ND79 /// B4DM34 /// Q5JPK0 /// Q8N5C8	---
31281	11746380_a_at	pleckstrin homology-like domain, family B, member 1	PHLDB1	NM_001144758	Hs.504062	5.55928e-12	1.72123e-10	21.8375	2.33098	P		18.0793	18.9509	20.5961	19.6186	10.2772	26.2086	25.9735	26.873	24.9288	26.8693	2.21919	2.12388	2.12024	2.74187	2.17066	2.99342	2.31777	2.00393	2.61491	2.00393	23187	chr11:118510124-118516977 (+) // 89.98 // q23.3	chr11q23.3	chr11q23.3	ENSG00000019144	---	---	---	NM_001144758 /// NM_001144759 /// NM_015157	AK296345.1	612834	---	B0YJ65 /// B3KQD4 /// B4DIX4 /// B4DK17 /// B7Z2B9 /// Q5W9G0 /// Q68CT9 /// Q6ZUD6 /// Q86UU1 /// Q8NC75 /// Q96C94 /// Q96D60 /// Q96SW0	---
31439	11746538_s_at	family with sequence similarity 75, member C1 /// family with sequence similarity 75, member C2	FAM75C1 /// FAM75C2	NM_001145124	Hs.632070	5.8985e-07	2.28336e-06	3.90308	2.55329	P		4.26067	3.55262	6.01952	3.94802	2.42048	3.5471	4.63701	4.05401	3.17633	3.41508	2.83656	1.85924	2.60834	2.20769	2.83656	2.64302	2.63135	2.48331	2.58476	2.84204	441452 /// 645961	chr9:90532876-90538571 (+) // 98.73 // q22.1 /// chr9:40700290-40706536 (+) // 93.71 // p13.1 /// chr9:39355698-39361955 (+) // 93.61 // p13.1 /// chr9:39884974-39891206 (+) // 93.61 // p13.1 /// chr9:41500678-41506921 (+) // 93.61 // p12 /// chr9:90744220-90753390 (-) // 99.71 // q22.1 /// chr9:84672412-84678626 (-) // 94.77 // q21.32 /// chr9:65503366-65509610 (-) // 93.66 // q12 /// chr9:41321…	chr9q22 /// chr9q22.1	chr9q22 /// chr9q22.1	ENSG00000177910 /// ENSG00000230246	---	---	---	NM_001145124 /// NM_001166137	AK302448.1	---	---	B4DYI2 /// Q9Y4N5	---
31491	11746590_a_at	regulator of G-protein signaling 8	RGS8	NM_001102450	Hs.458417	1.55631e-06	5.39127e-06	4.01062	2.27016	P		3.70393	4.09127	3.58034	4.36575	2.384	4.86934	3.7364	4.13139	4.37441	4.86934	1.76705	2.42435	2.55433	2.06605	2.81191	2.16802	2.04735	2.43268	2.30155	2.12831	85397	chr1:182615238-182641064 (-) // 100.0 // q25.3	chr1q25	chr1q25	ENSG00000135824	0009968 // negative regulation of signal transduction // inferred from electronic annotation	0005737 // cytoplasm // inferred from sequence or structural similarity /// 0005886 // plasma membrane // inferred from sequence or structural similarity	0004871 // signal transducer activity // inferred from electronic annotation /// 0005096 // GTPase activator activity // inferred from sequence or structural similarity	NM_001102450 /// NM_033345	AK296514.1	607189	---	P57771	---
31508	11746607_a_at	ubinuclein 1	UBN1	NM_001079514	Hs.440219	3.86236e-07	1.56996e-06	3.44187	2.39286	P		3.65183	2.42316	2.91312	3.57951	2.63146	3.99077	3.40211	4.38602	3.74092	3.69979	2.51202	2.2625	2.49244	2.61491	2.17066	2.1823	2.34358	2.5488	2.21845	2.58295	29855	chr16:4896557-4930295 (+) // 99.66 // p13.3	chr16p13.3	chr16p13.3	ENSG00000118900	0006357 // regulation of transcription from RNA polymerase II promoter // traceable author statement /// 0016568 // chromatin modification // inferred from electronic annotation /// 0044419 // interspecies interaction between organisms // inferred from electronic annotation	0005634 // nucleus // inferred from electronic annotation /// 0005634 // nucleus // traceable author statement /// 0005654 // nucleoplasm // inferred from electronic annotation /// 0005923 // tight junction // inferred from electronic annotation /// 0030054 // cell junction // inferred from electronic annotation	0003677 // DNA binding // inferred from electronic annotation /// 0003700 // sequence-specific DNA binding transcription factor activity // traceable author statement	NM_001079514 /// NM_016936	AK300131.1	609771	---	D3DUE8 /// Q9NPG3	---
31585	11746684_a_at	PX domain containing serine/threonine kinase	PXK	NM_017771	Hs.190544	1.45593e-06	5.0788e-06	3.78627	2.41047	P		3.86512	4.30282	4.84621	3.98754	2.6586	2.98701	3.56681	3.78908	4.12214	3.73736	2.08015	2.40128	2.22672	2.07274	2.28736	2.67239	2.60498	2.52833	2.51702	2.71372	54899	chr3:58318611-58410837 (+) // 99.18 // p14.3	chr3p14.3	chr3p14.3	ENSG00000168297	0006468 // protein phosphorylation // non-traceable author statement /// 0006468 // protein phosphorylation // inferred from electronic annotation /// 0006954 // inflammatory response // inferred from mutant phenotype /// 0007154 // cell communication // inferred from electronic annotation /// 0032780 // negative regulation of ATPase activity // inferred from electronic annotation /// 0032780 // …	0005634 // nucleus // inferred from direct assay /// 0005737 // cytoplasm // inferred from direct assay /// 0005737 // cytoplasm // inferred from sequence or structural similarity /// 0005737 // cytoplasm // inferred from electronic annotation /// 0005886 // plasma membrane // inferred from sequence or structural similarity /// 0005886 // plasma membrane // inferred from electronic annotation ///…	0000166 // nucleotide binding // non-traceable author statement /// 0003779 // actin binding // inferred from electronic annotation /// 0004672 // protein kinase activity // non-traceable author statement /// 0004672 // protein kinase activity // inferred from electronic annotation /// 0005515 // protein binding // inferred from electronic annotation /// 0005524 // ATP binding // non-traceable au…	NM_017771	AY847221.1	611450	---	B4DID9 /// B4DJD8 /// B4DJS8 /// C9IYJ2 /// Q32NE9 /// Q7Z7A4	---
31660	11746759_at	hypothetical LOC729467	LOC729467	NR_027120	Hs.662291	4.59391e-10	4.41557e-09	3.12848	2.23423	P		3.18144	3.18144	3.41064	2.99284	2.2477	3.59979	2.95787	3.36251	3.45093	2.8996	2.06446	2.07328	2.05312	1.96741	2.18359	2.32867	2.56648	2.30155	2.52577	2.27798	729467	chr1:59597609-59612479 (-) // 82.0 // p32.1	chr1p32.1	chr1p32.1	ENSG00000224609	---	---	---	NR_027120	DQ141102.1	---	---	Q0P140	---
31670	11746769_a_at	RWD domain containing 4	RWDD4	NM_152682	Hs.133337	4.97102e-08	2.52825e-07	2.62748	2.36447	P		2.31085	2.98986	2.3786	2.63586	2.20468	2.76835	2.78248	2.97447	2.70657	2.52306	2.55852	2.57846	2.10802	2.73826	2.16499	2.38394	1.88707	2.4233	2.44405	2.35813	201965	chr4:184561612-184580304 (-) // 99.87 // q35.1 /// chr7:39893116-39894854 (-) // 99.55 // p14.1	chr4q35.1	chr4q35.1	ENSG00000182552	---	---	---	NM_152682	AK293274.1	---	---	B4DDP2 /// C9J9G5 /// Q6NW29	---
31818	11746917_s_at	annexin A8 /// annexin A8-like 1 /// annexin A8-like 2	ANXA8 /// ANXA8L1 /// ANXA8L2	NM_001040084	Hs.705389	5.87524e-08	2.93524e-07	10.6927	2.89187	P		10.7289	11.7652	13.4733	12.842	5.79242	10.7553	11.5468	9.99854	10.0584	9.96651	1.81084	3.09793	2.22672	1.92217	3.65642	4.06409	3.45463	3.65013	2.91379	2.12193	244 /// 653145 /// 728113	chr10:47747015-47762678 (+) // 90.69 // q11.22 /// chr10:48255332-48271006 (+) // 90.27 // q11.22 /// chr10:47158345-47174014 (-) // 90.2 // q11.22	chr10q11.22	chr10q11.22	ENSG00000150165 /// ENSG00000165390 /// ENSG00000186807	0007596 // blood coagulation // inferred from electronic annotation	---	0005509 // calcium ion binding // inferred from electronic annotation /// 0005544 // calcium-dependent phospholipid binding // inferred from electronic annotation	NM_001040084 /// NM_001098845 /// NM_001630	AK300191.1	602396	Prostaglandin_synthesis_regulation // GenMAPP	B2R939 /// B4DKI1 /// B4DLF6 /// B4DQE1 /// B4DTB3 /// B4DTC9 /// B4DTF2 /// P13928 /// Q5T2P7 /// Q5T2P8 /// Q5VT79 /// Q5VTM3	---
32030	11747129_a_at	solute carrier family 6 (neurotransmitter transporter, GABA), member 1	SLC6A1	NM_003042	Hs.443874	2.1981e-07	9.51081e-07	3.27739	2.29416	P		3.18144	3.07279	3.75692	3.05692	2.58364	3.23318	4.41022	2.99706	3.11206	3.36972	2.20785	2.03869	2.32035	2.51087	2.50289	1.93813	2.34736	2.1224	2.43926	2.51381	6529	chr3:11058801-11078834 (+) // 99.38 // p25.3	chr3p25-p24	chr3p25-p24	ENSG00000157103	0006810 // transport // non-traceable author statement /// 0006810 // transport // inferred from electronic annotation /// 0006836 // neurotransmitter transport // inferred from electronic annotation /// 0007268 // synaptic transmission // traceable author statement /// 0007612 // learning // inferred from electronic annotation /// 0009636 // response to toxin // inferred from electronic annotati…	0005624 // membrane fraction // traceable author statement /// 0005886 // plasma membrane // inferred from electronic annotation /// 0005887 // integral to plasma membrane // inferred from electronic annotation /// 0016020 // membrane // inferred from electronic annotation /// 0016021 // integral to membrane // traceable author statement /// 0016021 // integral to membrane // inferred from electr…	0005328 // neurotransmitter:sodium symporter activity // inferred from electronic annotation /// 0005332 // gamma-aminobutyric acid:sodium symporter activity // inferred from electronic annotation /// 0005515 // protein binding // inferred from electronic annotation /// 0015293 // symporter activity // inferred from electronic annotation	NM_003042	AK295702.1	137165	---	B7Z3C5 /// C9J5P8 /// P30531	---		O
32045	11747144_a_at	BRF1 homolog, subunit of RNA polymerase III transcription initiation factor IIIB (S. cerevisiae)	BRF1	NM_001519	Hs.424484	2.65971e-11	5.0657e-10	6.19106	2.37041	P		4.8906	4.86027	5.87526	4.6974	3.98754	7.54197	7.28657	7.87191	7.23046	7.66861	2.14894	2.16569	2.72035	2.36462	2.031	2.47149	2.44459	2.818	2.26119	2.27823	2972	chr14:105675630-105781905 (-) // 99.8 // q32.33	chr14q	chr14q	ENSG00000185024	0006350 // transcription // inferred from electronic annotation /// 0006352 // transcription initiation // inferred from electronic annotation /// 0006355 // regulation of transcription, DNA-dependent // inferred from electronic annotation /// 0006383 // transcription from RNA polymerase III promoter // traceable author statement /// 0006384 // transcription initiation from RNA polymerase III pro…	0000126 // transcription factor TFIIIB complex // non-traceable author statement /// 0005634 // nucleus // inferred from electronic annotation	0003709 // RNA polymerase III transcription factor activity // traceable author statement /// 0003743 // translation initiation factor activity // inferred from electronic annotation /// 0005515 // protein binding // inferred from electronic annotation /// 0008270 // zinc ion binding // inferred from electronic annotation /// 0016563 // transcription activator activity // inferred from electronic…	NM_001519 /// NM_145685	AK295579.1	604902	---	A3KN61 /// B3KU36 /// B3KWA2 /// B4DIG5 /// B7Z2N3 /// C9IZD9 /// C9J8N9 /// Q3SYD7 /// Q3SYD8 /// Q6ZV39 /// Q92994 /// Q96KX3	---
32264	11747363_a_at	cytochrome b, ascorbate dependent 3	CYBASC3	NM_001161452	Hs.22546	4.84947e-10	4.60211e-09	7.71113	2.84255	P		8.90497	8.73352	8.04448	8.10523	5.53713	7.77123	6.86526	7.24512	8.21499	7.68939	1.90027	2.90487	2.53958	2.34924	3.11661	3.86442	2.45758	3.58153	2.77568	2.93572	220002	chr11:61117597-61124643 (-) // 85.21 // q12.2	chr11q12.2	chr11q12.2	ENSG00000162144	0006810 // transport // inferred from electronic annotation /// 0022900 // electron transport chain // inferred from electronic annotation /// 0055114 // oxidation reduction // inferred from electronic annotation	0005764 // lysosome // inferred from electronic annotation /// 0005765 // lysosomal membrane // inferred from electronic annotation /// 0005768 // endosome // inferred from electronic annotation /// 0016020 // membrane // inferred from electronic annotation /// 0016021 // integral to membrane // inferred from electronic annotation /// 0031902 // late endosome membrane // inferred from electronic …	0016491 // oxidoreductase activity // inferred from electronic annotation /// 0046872 // metal ion binding // inferred from electronic annotation	NM_001161452 /// NM_001161454 /// NM_153611	AK297084.1	---	---	B4DLM2 /// B4DLN9 /// Q8NBI2	---
32816	11747915_x_at	microtubule-associated protein 4	MAP4	NM_001134364	Hs.517949	4.02463e-08	2.09259e-07	4.08194	2.34257	P		3.22935	3.38503	3.68895	4.01995	2.57313	4.7246	4.47063	4.52488	5.2806	4.92227	2.33237	2.35296	2.21591	2.06182	2.61491	2.41975	2.33833	2.31807	2.40411	2.36747	4134	chr3:47893131-47932843 (-) // 97.35 // p21.31	chr3p21	chr3p21	ENSG00000047849	0007026 // negative regulation of microtubule depolymerization // inferred from electronic annotation	0005874 // microtubule // inferred from electronic annotation /// 0005875 // microtubule associated complex // traceable author statement	0005198 // structural molecule activity // traceable author statement /// 0005515 // protein binding // inferred from physical interaction	NM_001134364 /// NM_002375 /// NM_030885	AK299854.1	157132	---	B4DM10 /// B4DSQ1 /// B5MEG9 /// B9ZVR1 /// C9JFC3 /// P27816 /// Q05D06 /// Q6NX68 /// Q7Z4R3 /// Q86V26 /// Q86Y04 /// Q8NDS5	---
32932	11748031_a_at	alkaline phosphatase, liver/bone/kidney	ALPL	NM_000478	Hs.75431	4.55607e-09	3.05232e-08	10.3942	2.1223	P		9.88708	8.75344	9.82996	8.41042	6.62801	12.0936	10.4492	14.0362	10.9282	12.9263	2.3438	2.47825	2.64427	1.72309	2.031	2.17546	2.09434	2.09434	2.15844	1.48006	249	chr1:21835891-21904668 (+) // 99.08 // p36.12	chr1p36.12	chr1p36.12	ENSG00000162551	0001501 // skeletal system development // traceable author statement /// 0008152 // metabolic process // inferred from electronic annotation /// 0016311 // dephosphorylation // inferred from electronic annotation /// 0031214 // biomineral tissue development // inferred from electronic annotation /// 0032496 // response to lipopolysaccharide // inferred from electronic annotation /// 0033280 // re…	0005615 // extracellular space // inferred from electronic annotation /// 0005886 // plasma membrane // inferred from electronic annotation /// 0016020 // membrane // inferred from electronic annotation /// 0016021 // integral to membrane // inferred from electronic annotation /// 0031225 // anchored to membrane // inferred from electronic annotation	0003824 // catalytic activity // inferred from electronic annotation /// 0004035 // alkaline phosphatase activity // inferred from electronic annotation /// 0016787 // hydrolase activity // inferred from electronic annotation /// 0016791 // phosphatase activity // inferred from electronic annotation /// 0046872 // metal ion binding // inferred from electronic annotation	NM_000478 /// NM_001127501 /// NM_001177520	AK298085.1	146300 /// 171760 /// 241500 /// 241510	---	B1ANL0 /// B2R6Q2 /// B7Z1D1 /// B7Z387 /// B7Z4Y6 /// P05186 /// Q9UIL5 /// Q9Y447	EC:3.1.3.1
32979	11748078_a_at	solute carrier family 43, member 2	SLC43A2	NM_152346	Hs.160550	3.9232e-10	3.87341e-09	5.35269	2.34168	P		5.8956	4.36575	4.76005	5.84315	3.75608	6.20838	5.57651	4.74613	5.77159	6.60366	2.21919	3.01884	2.08005	2.02299	1.72309	2.77884	2.29534	2.14724	2.01709	3.11416	124935	chr17:1478794-1508379 (-) // 100.0 // p13.3	chr17p13.3	chr17p13.3	ENSG00000167703	0006810 // transport // inferred from electronic annotation /// 0006865 // amino acid transport // not recorded /// 0006865 // amino acid transport // inferred from electronic annotation /// 0055085 // transmembrane transport // inferred from electronic annotation	0005886 // plasma membrane // not recorded /// 0016020 // membrane // inferred from electronic annotation /// 0016021 // integral to membrane // inferred from electronic annotation	0015171 // amino acid transmembrane transporter activity // not recorded	NM_152346	AK301127.1	610791	---	B7Z6X9 /// C9JNU8 /// D3DTH9 /// Q8N370 /// Q8NBW0 /// Q8WUU1	---
33022	11748121_a_at	CD96 molecule	CD96	NM_005816	Hs.142023	2.72369e-10	2.897e-09	3.75843	2.21121	P		4.18908	4.00745	4.26677	4.33437	2.89028	3.41577	3.7638	3.90766	3.30586	3.50324	1.84021	2.21852	2.10367	2.38109	2.41834	2.38893	2.27832	2.09434	2.11065	2.27807	10225	chr3:111260996-111325920 (+) // 87.98 // q13.13	chr3q13.13-q13.2	chr3q13.13-q13.2	ENSG00000153283	0006955 // immune response // traceable author statement /// 0007155 // cell adhesion // inferred from electronic annotation /// 0007155 // cell adhesion // traceable author statement	0005886 // plasma membrane // not recorded /// 0005886 // plasma membrane // traceable author statement /// 0005887 // integral to plasma membrane // traceable author statement /// 0016020 // membrane // inferred from electronic annotation /// 0016021 // integral to membrane // inferred from electronic annotation	---	NM_005816 /// NM_198196	BC020749.1	211750 /// 605039 /// 606037	---	A8K3V4 /// B2RCR7 /// P40200 /// Q8WUE2	---			O
33086	11748185_a_at	coiled-coil domain containing 57	CCDC57	NM_198082	Hs.631724	3.63625e-07	1.48896e-06	3.79298	2.33165	P		5.2066	5.16124	5.96798	5.24592	2.94218	2.45599	2.72374	2.79533	2.44524	2.98563	2.41034	2.39113	2.25109	2.14497	2.78069	2.26224	2.45758	2.01516	2.10234	2.50099	284001	chr17:80115324-80159828 (-) // 85.65 // q25.3	chr17q25.3	chr17q25.3	ENSG00000176155	---	---	---	NM_198082	BC040264.1	---	---	C9JWP3 /// C9JWP5 /// Q2TAC2 /// Q8TE98 /// Q9NT49	---
33146	11748245_a_at	adaptor protein, phosphotyrosine interaction, PH domain and leucine zipper containing 2	APPL2	NM_018171	Hs.506603	5.90749e-05	0.000128881	2.84319	2.70424	P		2.49136	2.46564	2.58901	2.94218	2.43045	3.42818	2.53142	2.64461	3.16273	3.74635	3.5407	2.65696	2.95064	3.2917	2.4955	2.52556	2.61415	2.88589	2.07122	2.01011	55198	chr12:105567712-105626998 (-) // 95.51 // q23.3	chr12q24.1	chr12q24.1	ENSG00000136044	0007049 // cell cycle // inferred from electronic annotation /// 0007165 // signal transduction // traceable author statement /// 0008283 // cell proliferation // inferred from direct assay	0005634 // nucleus // inferred from direct assay /// 0005634 // nucleus // inferred from electronic annotation /// 0005737 // cytoplasm // inferred by curator /// 0005768 // endosome // inferred from electronic annotation /// 0010008 // endosome membrane // inferred from direct assay /// 0016020 // membrane // inferred from electronic annotation /// 0016581 // NuRD complex // inferred from direct…	0005515 // protein binding // inferred from physical interaction /// 0005515 // protein binding // inferred from electronic annotation	NM_018171	AK296610.1	606231	---	A8K3E7 /// B3KMB9 /// B7Z1Q8 /// B7Z411 /// B7Z4B0 /// Q8NEU8	---				O
33385	11748484_x_at	keratin 6A	KRT6A	NM_005554	Hs.700779	3.67398e-06	1.14352e-05	8.77696	2.23425	P		6.74465	7.52451	11.1233	8.79334	4.44989	9.90682	9.57215	7.27193	11.3166	11.0664	1.85435	2.48961	1.93003	2.39571	2.18767	1.79737	2.32253	2.3382	2.74912	2.27794	3853	chr12:52881296-52887040 (-) // 98.25 // q13.13 /// chr12:52862637-52867589 (-) // 94.58 // q13.13 /// chr12:52840869-52845930 (-) // 90.3 // q13.13	chr12q12-q13	chr12q12-q13	ENSG00000205420	0007010 // cytoskeleton organization // non-traceable author statement /// 0007398 // ectoderm development // traceable author statement /// 0008284 // positive regulation of cell proliferation // non-traceable author statement /// 0030154 // cell differentiation // non-traceable author statement	0005882 // intermediate filament // traceable author statement /// 0005882 // intermediate filament // inferred from electronic annotation /// 0005882 // intermediate filament // non-traceable author statement /// 0045095 // keratin filament // inferred from electronic annotation	0005198 // structural molecule activity // inferred from electronic annotation /// 0005198 // structural molecule activity // non-traceable author statement /// 0005200 // structural constituent of cytoskeleton // non-traceable author statement /// 0005515 // protein binding // inferred from physical interaction	NM_005554	AK299428.1	148041 /// 167200	---	A8K2I0 /// B2R853 /// B4DRR0 /// B4DRU6 /// B4DRY0 /// B4DWU6 /// P02538 /// P48668	---
33533	11748632_a_at	leucine rich repeat containing 27	LRRC27	NM_001143757	Hs.119897	3.1852e-10	3.26688e-09	3.79731	2.4545	P		3.25209	4.05146	3.89936	2.91251	2.46457	4.29599	3.82944	6.25211	3.3515	3.66412	2.87702	1.96179	2.19307	3.18233	2.56194	2.61442	2.52383	2.16169	2.15844	2.3105	80313	chr10:134150843-134180502 (+) // 98.43 // q26.3	chr10q26.3	chr10q26.3	ENSG00000148814	---	---	0005515 // protein binding // inferred from electronic annotation	NM_001143757 /// NM_001143758 /// NM_001143759 /// NM_030626 /// NR_026559	AK301422.1	---	---	B3KUK5 /// B4DJ72 /// B4DW88 /// D3DRH0 /// Q5SZH7 /// Q9C0I9	---
33574	11748673_at	hypothetical LOC644794	LOC644794	XR_108826	Hs.711503	1.8244e-06	6.19063e-06	15.9232	1.79008	P		19.3646	25.0256	19.7046	22.2785	14.3482	11.3133	11.0273	14.4239	11.7719	9.9742	1.56069	1.7288	1.84337	1.58323	1.66353	2.12737	1.92885	1.80501	1.56041	2.09952	644794	chr7:66368844-66370643 (+) // 99.89 // q11.21	chr7q11.21	chr7q11.21	---	---	---	---	XR_108826 /// XR_110690 /// XR_114037	AK301184.1	---	---	B7Z6Y9	---
33668	11748767_a_at	T-cell activation RhoGTPase activating protein	TAGAP	NM_054114	Hs.529984	5.04062e-07	1.98819e-06	3.68261	2.10772	P		2.41494	3.27656	3.04028	2.58426	2.21507	3.98072	4.69144	5.69568	4.44942	4.47772	1.99843	1.96981	2.46195	1.95587	1.8477	2.23335	2.05725	2.37804	2.01709	2.15768	117289	chr6:159457063-159463385 (-) // 96.01 // q25.3	chr6q25.3	chr6q25.3	ENSG00000164691	0007165 // signal transduction // inferred from electronic annotation	0005622 // intracellular // inferred from electronic annotation	0005085 // guanyl-nucleotide exchange factor activity // inferred from electronic annotation	NM_054114 /// NM_138810 /// NM_152133	AK298686.1	609667 /// 612521	---	B4DQ86 /// Q8N103 /// Q96DM2	---
33757	11748856_a_at	chromosome 17 open reading frame 72	C17orf72	NM_001164257	Hs.708161	7.28521e-09	4.59939e-08	4.01617	2.63434	P		4.66644	4.70374	4.06907	4.02523	3.36208	3.63705	3.84602	3.71252	4.17059	3.96891	2.60639	3.32176	2.73339	2.12349	2.85757	2.47394	2.09434	2.47837	2.59391	3.06025	92340	chr17:62075710-62079876 (+) // 99.76 // q23.3	chr17q23.3	chr17q23.3	ENSG00000224383	---	---	---	NM_001164257 /// NM_001191029 /// NM_001191030 /// NM_001191031	AK302960.1	---	---	B4DG13 /// B4DZJ9 /// B4E2F8 /// P0C7W0	---
34110	11749209_s_at	IKAROS family zinc finger 1 (Ikaros)	IKZF1	NM_006060	Hs.488251	8.62107e-09	5.33631e-08	4.34081	2.14991	P		5.15798	5.24933	3.98754	3.52433	2.85732	5.07601	4.32611	4.14412	4.85414	4.23117	1.59325	2.04046	2.26889	2.10958	1.95029	2.74049	2.31621	2.24	1.97498	2.26496	10320	chr7:50348316-50468574 (+) // 100.0 // p12.2	chr7p13-p11.1	chr7p13-p11.1	ENSG00000185811	0001779 // natural killer cell differentiation // inferred from electronic annotation /// 0006350 // transcription // inferred from electronic annotation /// 0006355 // regulation of transcription, DNA-dependent // inferred from electronic annotation /// 0007049 // cell cycle // inferred from electronic annotation /// 0007275 // multicellular organismal development // inferred from electronic ann…	0005622 // intracellular // inferred from electronic annotation /// 0005634 // nucleus // inferred from electronic annotation /// 0005721 // centromeric heterochromatin // inferred from electronic annotation /// 0005737 // cytoplasm // inferred from electronic annotation	0003676 // nucleic acid binding // inferred from electronic annotation /// 0003677 // DNA binding // traceable author statement /// 0003677 // DNA binding // inferred from electronic annotation /// 0003700 // sequence-specific DNA binding transcription factor activity // inferred from electronic annotation /// 0005515 // protein binding // inferred from electronic annotation /// 0008270 // zinc i…	NM_006060	AK303586.1	603023	---	A4D262 /// C9JTB0 /// Q13422 /// Q3T907 /// Q69BM4 /// Q8TDG7 /// Q9P1M1	---				O
34346	11749445_a_at	Rho GTPase activating protein 15	ARHGAP15	NM_018460	Hs.171011	7.87425e-06	2.22091e-05	3.30255	2.08408	P		3.94359	4.25149	4.25149	4.60292	2.49235	2.71807	2.46627	3.31357	2.65529	2.33043	2.07502	2.0012	2.05349	2.2749	1.94751	1.99558	1.98221	2.28257	1.9051	2.32325	55843	chr2:143913044-144195241 (+) // 79.87 // q22.2	chr2q22.2-q22.3	chr2q22.2-q22.3	ENSG00000075884	0007165 // signal transduction // inferred from electronic annotation /// 0008360 // regulation of cell shape // inferred from direct assay	0005622 // intracellular // inferred from electronic annotation /// 0005737 // cytoplasm // inferred from electronic annotation /// 0016020 // membrane // inferred from electronic annotation	0005096 // GTPase activator activity // inferred from electronic annotation /// 0005515 // protein binding // inferred from physical interaction /// 0030675 // Rac GTPase activator activity // inferred from direct assay	NM_018460	AK303490.1	610578	---	B4E0R3 /// B8ZZK0 /// Q53QZ3	---
34422	11749521_a_at	carnitine palmitoyltransferase 1C	CPT1C	NM_001136052	Hs.112195	4.61287e-13	3.39572e-11	7.4284	2.48253	P		7.28082	5.84557	6.33587	6.46723	5.77727	7.35435	10.1054	8.27737	8.30131	8.5388	2.05903	2.24857	2.23289	2.50186	3.36861	2.43643	2.34358	2.89354	2.18561	2.55514	126129	chr19:50194845-50213888 (+) // 98.75 // q13.33	chr19q13.33	chr19q13.33	ENSG00000169169	0006629 // lipid metabolic process // inferred from electronic annotation /// 0006631 // fatty acid metabolic process // inferred from electronic annotation	0005739 // mitochondrion // inferred from electronic annotation /// 0005741 // mitochondrial outer membrane // inferred from electronic annotation /// 0016020 // membrane // inferred from electronic annotation /// 0016021 // integral to membrane // inferred from electronic annotation	0004095 // carnitine O-palmitoyltransferase activity // inferred from electronic annotation /// 0008415 // acyltransferase activity // inferred from electronic annotation /// 0016740 // transferase activity // inferred from electronic annotation	NM_001136052 /// NM_152359	AK299866.1	608846	---	A8K0Z8 /// B3KU49 /// B4DSQ8 /// C9IY45 /// Q59H75 /// Q5K6N5 /// Q8TCG5 /// Q8TCG6	EC:2.3.1.21
34460	11749559_x_at	cytochrome P450, family 4, subfamily F, polypeptide 8	CYP4F8	NM_007253	Hs.268554	5.06524e-09	3.34399e-08	4.98645	1.99924	P		4.96366	4.42778	4.82179	5.41519	4.72306	5.65447	6.35396	4.80654	3.69548	5.00253	2.00393	1.78037	2.22672	1.65021	2.07043	2.08659	2.34358	2.21919	1.709	1.90241	11283	chr19:15726028-15740167 (+) // 99.21 // p13.12	chr19p13.1	chr19p13.1	ENSG00000186526	0006693 // prostaglandin metabolic process // traceable author statement /// 0055114 // oxidation reduction // inferred from electronic annotation	0005783 // endoplasmic reticulum // inferred from electronic annotation /// 0005789 // endoplasmic reticulum membrane // inferred from electronic annotation /// 0005792 // microsome // inferred from electronic annotation /// 0016020 // membrane // inferred from electronic annotation /// 0016021 // integral to membrane // inferred from electronic annotation	0004497 // monooxygenase activity // inferred from electronic annotation /// 0005506 // iron ion binding // inferred from electronic annotation /// 0005515 // protein binding // inferred from physical interaction /// 0009055 // electron carrier activity // inferred from electronic annotation /// 0016491 // oxidoreductase activity // inferred from electronic annotation /// 0018685 // alkane 1-mono…	NM_007253	AK300530.1	611545	---	B2RBJ0 /// B4DU32 /// B4DU79 /// B4DU85 /// P98187	EC:1.14.14.1
34582	11749681_a_at	exocyst complex component 5	EXOC5	NM_006544	Hs.715522	5.05163e-06	1.51236e-05	3.66193	2.60894	P		3.77787	3.75386	4.33096	3.56371	2.5392	3.2713	3.49456	3.10816	3.73971	5.03994	3.02083	2.80132	2.56348	3.05836	2.80983	2.16199	2.15318	2.55576	2.30309	2.66152	10640	chr14:57674877-57735562 (-) // 98.89 // q22.3	chr14q22.3	chr14q22.3	ENSG00000070367	0006810 // transport // inferred from electronic annotation /// 0006887 // exocytosis // inferred from electronic annotation /// 0006892 // post-Golgi vesicle-mediated transport // traceable author statement /// 0015031 // protein transport // inferred from electronic annotation /// 0048278 // vesicle docking // inferred from electronic annotation	0005737 // cytoplasm // inferred from electronic annotation /// 0005737 // cytoplasm // traceable author statement	0047485 // protein N-terminus binding // inferred from electronic annotation	NM_006544	AK303531.1	604469	---	B4DHG4 /// B4E0U7 /// O00471 /// Q658M3 /// Q8IW24 /// Q9UHT0	---
34788	11749887_a_at	vasoactive intestinal peptide receptor 1	VIPR1	NM_004624	Hs.348500	4.56522e-07	1.82089e-06	3.19866	2.38523	P		3.44835	2.95261	2.43143	2.65191	2.2623	4.70964	3.39085	3.13458	3.00318	4.00172	2.30691	2.52918	2.23717	2.7589	2.03899	2.24857	2.40978	2.66188	2.15844	2.50244	7433	chr3:42544108-42578036 (+) // 97.92 // p22.1	chr3p22	chr3p22	ENSG00000114812	0006936 // muscle contraction // traceable author statement /// 0006955 // immune response // traceable author statement /// 0007165 // signal transduction // inferred from electronic annotation /// 0007166 // cell surface receptor linked signaling pathway // inferred from electronic annotation /// 0007186 // G-protein coupled receptor protein signaling pathway // traceable author statement /// 0…	0005886 // plasma membrane // not recorded /// 0005886 // plasma membrane // inferred from electronic annotation /// 0005887 // integral to plasma membrane // traceable author statement /// 0016020 // membrane // inferred from electronic annotation /// 0016021 // integral to membrane // inferred from electronic annotation	0004871 // signal transducer activity // inferred from electronic annotation /// 0004872 // receptor activity // inferred from electronic annotation /// 0004888 // transmembrane receptor activity // inferred from electronic annotation /// 0004930 // G-protein coupled receptor activity // inferred from electronic annotation /// 0004999 // vasoactive intestinal polypeptide receptor activity // infe…	NM_004624	AK293548.1	192321	GPCRDB_Class_B_Secretin-like // GenMAPP	B3KPV1 /// B4DEB5 /// B4DGI4 /// B4DNY6 /// C9JDT8 /// C9JH33 /// P32241	---
34854	11749953_a_at	POU class 2 homeobox 1	POU2F1	NM_001198783	Hs.493649	4.08488e-05	9.33311e-05	2.78598	1.98176	P		3.20252	2.8704	3.11491	2.68221	2.19987	3.28417	2.85191	2.46717	2.46548	2.72119	2.05978	2.05489	1.84982	1.77148	1.91128	1.99473	1.90662	2.09434	1.82889	2.34575	5451	chr1:167190127-167365555 (+) // 98.34 // q24.1	chr1q24.2	chr1q24.2	ENSG00000143190	0006350 // transcription // inferred from electronic annotation /// 0006355 // regulation of transcription, DNA-dependent // inferred from electronic annotation /// 0016481 // negative regulation of transcription // inferred from direct assay /// 0030910 // olfactory placode formation // inferred from electronic annotation /// 0045449 // regulation of transcription // inferred from electronic ann…	0005634 // nucleus // inferred from direct assay /// 0005634 // nucleus // inferred from electronic annotation /// 0005667 // transcription factor complex // inferred from electronic annotation	0003677 // DNA binding // inferred from electronic annotation /// 0003700 // sequence-specific DNA binding transcription factor activity // inferred from electronic annotation /// 0003700 // sequence-specific DNA binding transcription factor activity // traceable author statement /// 0005515 // protein binding // inferred from physical interaction /// 0005515 // protein binding // inferred from e…	NM_001198783 /// NM_001198786 /// NM_002697 /// NR_037163	AK302525.1	164175	---	B1AL92 /// B3KRE9 /// B4DYN6 /// B4E029 /// P14859 /// Q16075	---
35110	11750209_a_at	hairy/enhancer-of-split related with YRPW motif 1	HEY1	NM_001040708	Hs.234434	1.78023e-06	6.06235e-06	3.87783	2.16962	P		3.08772	2.82733	2.96849	2.844	2.3982	4.79232	4.99385	5.16466	5.13998	4.56174	1.809	2.31239	2.26074	2.01709	1.80235	2.24857	2.11014	2.09434	2.47314	2.56842	23462	chr8:80676953-80678710 (-) // 99.92 // q21.13	chr8q21	chr8q21	ENSG00000164683	0001570 // vasculogenesis // inferred from electronic annotation /// 0006350 // transcription // inferred from electronic annotation /// 0006355 // regulation of transcription, DNA-dependent // inferred from electronic annotation /// 0007219 // Notch signaling pathway // inferred from electronic annotation /// 0007275 // multicellular organismal development // inferred from electronic annotation …	0005634 // nucleus // inferred from electronic annotation	0003677 // DNA binding // inferred from electronic annotation /// 0003677 // DNA binding // traceable author statement /// 0003700 // sequence-specific DNA binding transcription factor activity // traceable author statement /// 0005515 // protein binding // inferred from electronic annotation /// 0030528 // transcription regulator activity // inferred from electronic annotation	NM_001040708 /// NM_012258	AK293646.1	602953	---	B3KQB8 /// B4DEI9 /// Q8NAM2 /// Q96PR6 /// Q9Y5J3	---
35281	11750380_a_at	zinc finger protein 423	ZNF423	NM_015069	Hs.530930	1.32893e-08	7.82576e-08	3.97733	2.11309	P		7.25315	4.97754	3.99964	4.44017	2.23287	4.00883	3.25597	3.0071	3.08046	3.51755	2.32253	2.09449	2.08903	2.01709	1.72309	2.53042	2.00739	2.21919	2.31116	1.8165	23090	chr16:49524697-49698142 (-) // 98.95 // q12.1	chr16q12	chr16q12	ENSG00000102935	0006350 // transcription // inferred from electronic annotation /// 0007275 // multicellular organismal development // inferred from electronic annotation /// 0007399 // nervous system development // inferred from electronic annotation /// 0016481 // negative regulation of transcription // inferred from direct assay /// 0030154 // cell differentiation // inferred from electronic annotation /// 00…	0005622 // intracellular // inferred from electronic annotation /// 0005634 // nucleus // inferred from direct assay /// 0005634 // nucleus // inferred from electronic annotation	0003676 // nucleic acid binding // inferred from electronic annotation /// 0003677 // DNA binding // inferred from electronic annotation /// 0003700 // sequence-specific DNA binding transcription factor activity // inferred from electronic annotation /// 0005515 // protein binding // inferred from physical interaction /// 0005515 // protein binding // inferred from electronic annotation /// 00082…	NM_015069	AK304829.1	604557	---	B3KNG7 /// B7Z9C7 /// Q2M1K9	---
35291	11750390_a_at	interleukin 17 receptor D	IL17RD	NM_017563	Hs.150725	1.29491e-14	3.297e-12	50.8204	3.06243	P		44.9626	40.7411	44.841	44.844	38.6199	58.1034	61.2394	53.9302	61.8448	59.0777	2.54803	3.07974	2.98613	2.32349	3.69613	4.11049	1.80501	3.41103	3.97338	2.69086	54756	chr3:57124339-57176603 (-) // 98.49 // p14.3	chr3p14.3	chr3p14.3	ENSG00000144730	---	0000139 // Golgi membrane // inferred from electronic annotation /// 0005737 // cytoplasm // inferred from electronic annotation /// 0005794 // Golgi apparatus // inferred from electronic annotation /// 0005886 // plasma membrane // inferred from electronic annotation /// 0016020 // membrane // inferred from electronic annotation /// 0016021 // integral to membrane // inferred from electronic ann…	0004872 // receptor activity // inferred from electronic annotation	NM_017563	AY358774.1	606807	---	B4DXM5 /// C9J6R0 /// Q8NFM7	---
35341	11750440_x_at	solute carrier family 17 (sodium phosphate), member 1	SLC17A1	NM_005074	Hs.205816	4.71508e-12	1.54855e-10	36.8135	2.34138	P		25.1822	24.632	25.6747	25.0002	19.7335	48.1445	61.6614	45.185	47.2945	45.6267	2.21919	1.87148	2.34924	2.91868	2.30155	2.12737	3.2147	1.8194	2.77568	1.8165	6568	chr6:25783124-25826863 (-) // 92.96 // p22.2	chr6p23-p21.3	chr6p23-p21.3	ENSG00000124568	0006810 // transport // inferred from electronic annotation /// 0006811 // ion transport // inferred from electronic annotation /// 0006814 // sodium ion transport // inferred from electronic annotation /// 0006817 // phosphate transport // inferred from electronic annotation /// 0006817 // phosphate transport // traceable author statement /// 0046415 // urate metabolic process // inferred from m…	0005624 // membrane fraction // traceable author statement /// 0005886 // plasma membrane // not recorded /// 0005887 // integral to plasma membrane // traceable author statement /// 0016020 // membrane // inferred from electronic annotation /// 0016021 // integral to membrane // inferred from electronic annotation	0015114 // phosphate transmembrane transporter activity // inferred from electronic annotation /// 0015293 // symporter activity // inferred from electronic annotation /// 0015321 // sodium-dependent phosphate transmembrane transporter activity // not recorded /// 0015321 // sodium-dependent phosphate transmembrane transporter activity // traceable author statement	NM_005074	D28532.1	182308	---	Q14916 /// Q96KL5 /// Q96KL6 /// Q96KL7 /// Q96PF5	---
35386	11750485_a_at	estrogen receptor 1	ESR1	NM_000125	Hs.208124	3.7023e-06	1.15161e-05	4.0741	2.07743	P		3.98754	3.72766	4.9476	4.38941	3.21628	4.47472	4.04812	4.08948	3.64133	4.2188	2.12347	1.96294	1.73909	2.57933	1.90057	1.99077	2.33108	2.33108	1.98669	1.8293	2099	chr6:152265418-152420700 (+) // 99.92 // q25.1	chr6q25.1	chr6q25.1	ENSG00000091831	0001547 // antral ovarian follicle growth // inferred from electronic annotation /// 0002064 // epithelial cell development // inferred from electronic annotation /// 0002076 // osteoblast development // inferred from electronic annotation /// 0006350 // transcription // inferred from electronic annotation /// 0006351 // transcription, DNA-dependent // traceable author statement /// 0006355 // re…	0005634 // nucleus // inferred from direct assay /// 0005634 // nucleus // inferred from electronic annotation /// 0005634 // nucleus // non-traceable author statement /// 0005737 // cytoplasm // inferred from electronic annotation /// 0005886 // plasma membrane // inferred from direct assay /// 0005886 // plasma membrane // inferred from electronic annotation /// 0016020 // membrane // non-trace…	0003677 // DNA binding // inferred from electronic annotation /// 0003700 // sequence-specific DNA binding transcription factor activity // non-traceable author statement /// 0003700 // sequence-specific DNA binding transcription factor activity // inferred from electronic annotation /// 0003707 // steroid hormone receptor activity // traceable author statement /// 0003707 // steroid hormone rece…	NM_000125 /// NM_001122740 /// NM_001122741 /// NM_001122742	AK304600.1	133430 /// 157300 /// 608446	Nuclear_Receptors // GenMAPP	A0A4R1 /// A8KAF4 /// B0QYW6 /// B0QYW7 /// B4E374 /// B4E3R5 /// B5LY05 /// B5M0Y2 /// B5TKC0 /// B5TKC1 /// B5TKC2 /// B5TZ77 /// B5TZ78 /// B5TZ79 /// B5TZ80 /// B5TZ81 /// B5TZ82 /// B5TZ83 /// B6DP71 /// B6DP72 /// B6DP73 /// B6DP74 /// B6DP75 /// B6DU66 /// B6DU67 /// B6DU68 /// B6DU69 /// B6DU70 /// B6ZGU3 /// C0L927 /// C0LJA7 /// C0LJA8 /// C0LJA9 /// C0LLI5 /// C0LLI6 /// C0LLI7 /// C0L…	---	O
35422	11750521_a_at	Kv channel interacting protein 4	KCNIP4	NM_001035003	Hs.655705	1.81586e-09	1.38567e-08	7.05129	1.70623	P		5.05396	4.74283	6.23995	5.44661	2.41277	8.68182	9.03572	8.16455	10.6498	10.0849	1.66452	1.73651	1.73228	1.4308	1.69626	1.83863	1.50588	1.57591	2.15844	1.72309	80333	chr4:20731538-20985632 (-) // 99.79 // p15.31	chr4p15.32	chr4p15.32	ENSG00000185774	0006810 // transport // inferred from electronic annotation /// 0006811 // ion transport // inferred from electronic annotation /// 0006813 // potassium ion transport // inferred from electronic annotation	0005624 // membrane fraction // inferred from electronic annotation /// 0005886 // plasma membrane // inferred from electronic annotation /// 0016020 // membrane // inferred from electronic annotation /// 0030425 // dendrite // inferred from electronic annotation /// 0043025 // neuronal cell body // inferred from electronic annotation	0005216 // ion channel activity // inferred from electronic annotation /// 0005244 // voltage-gated ion channel activity // inferred from electronic annotation /// 0005267 // potassium channel activity // inferred from electronic annotation /// 0005509 // calcium ion binding // inferred from electronic annotation /// 0005515 // protein binding // inferred from physical interaction /// 0005515 // …	NM_001035003 /// NM_001035004 /// NM_025221 /// NM_147181 /// NM_147182 /// NM_147183	AK294188.1	608182	---	A8K0U6 /// A8K4N3 /// Q3YAB7 /// Q3YAB8 /// Q3YAB9 /// Q3YAC0 /// Q3YAC1 /// Q3YAC2 /// Q6PIL6 /// Q8TDF2	---
35449	11750548_s_at	cytochrome P450, family 4, subfamily A, polypeptide 11	CYP4A11	NM_000778	Hs.1645	5.54112e-16	3.83025e-13	230.23	4.03707	P		200.813	194.506	168.975	193.57	162.637	275.874	251.636	293.285	303.975	257.031	4.80433	5.26341	2.90279	3.62821	5.12228	4.39149	2.09434	3.12233	3.64343	5.39812	1579	chr1:47603134-47614640 (+) // 89.18 // p33 /// chr1:47395615-47407128 (-) // 89.98 // p33	chr1p33	chr1p33	ENSG00000162365 /// ENSG00000187048	0001676 // long-chain fatty acid metabolic process // inferred from direct assay /// 0006631 // fatty acid metabolic process // traceable author statement /// 0055114 // oxidation reduction // inferred from direct assay /// 0055114 // oxidation reduction // inferred from electronic annotation	0005783 // endoplasmic reticulum // inferred from electronic annotation /// 0005789 // endoplasmic reticulum membrane // not recorded /// 0005789 // endoplasmic reticulum membrane // inferred from electronic annotation /// 0005792 // microsome // inferred from electronic annotation /// 0005792 // microsome // traceable author statement /// 0016020 // membrane // inferred from electronic annotation	0004497 // monooxygenase activity // inferred from electronic annotation /// 0005506 // iron ion binding // inferred from electronic annotation /// 0009055 // electron carrier activity // inferred from electronic annotation /// 0016491 // oxidoreductase activity // inferred from electronic annotation /// 0018685 // alkane 1-monooxygenase activity // inferred from direct assay /// 0018685 // alkan…	NM_000778	D13705.1	601310	---	A5PKT5 /// A5PL05 /// B4DPB8 /// B4DPM8 /// Q02928 /// Q16802 /// Q5TCH4 /// Q5TCH5	EC:1.14.15.3
35665	11750764_a_at	roundabout homolog 4, magic roundabout (Drosophila)	ROBO4	NM_019055	Hs.524121	2.19194e-13	2.09017e-11	52.9631	2.39789	P		55.122	46.6368	56.9476	57.3133	14.895	61.9598	52.9624	49.559	65.5374	68.698	2.22954	2.49153	2.1429	2.34924	2.17066	2.5216	2.87145	2.30155	2.90319	1.99726	54538	chr11:124754278-124765032 (-) // 100.0 // q24.2	chr11q24.2	chr11q24.2	ENSG00000154133	0001525 // angiogenesis // inferred from genetic interaction /// 0001525 // angiogenesis // inferred from electronic annotation /// 0007275 // multicellular organismal development // inferred from electronic annotation /// 0030154 // cell differentiation // inferred from electronic annotation /// 0030334 // regulation of cell migration // non-traceable author statement	0016021 // integral to membrane // traceable author statement	0004872 // receptor activity // traceable author statement /// 0004872 // receptor activity // inferred from electronic annotation	NM_019055	AK297845.1	607528	---	B4DNB7 /// B4DYV8 /// B5ME33 /// Q8WZ75	---		O
35942	11751041_x_at	protein-L-isoaspartate (D-aspartate) O-methyltransferase domain containing 2	PCMTD2	NM_001104925	Hs.473317	7.79885e-05	0.000164576	4.70648	2.11998	P		4.95822	4.94841	4.72657	4.28104	2.94218	3.93821	5.77416	4.14412	5.36467	5.98721	1.7815	2.5807	1.9051	2.55725	2.18086	2.01709	2.19472	1.77492	2.16281	2.04481	55251	chr20:62887096-62926855 (+) // 61.48 // q13.33	chr20q13.33	chr20q13.33	---	0006464 // protein modification process // inferred from electronic annotation /// 0007049 // cell cycle // inferred from electronic annotation	0005737 // cytoplasm // inferred from electronic annotation	0004719 // protein-L-isoaspartate (D-aspartate) O-methyltransferase activity // inferred from electronic annotation /// 0005525 // GTP binding // inferred from electronic annotation /// 0008168 // methyltransferase activity // inferred from electronic annotation /// 0016740 // transferase activity // inferred from electronic annotation	NM_001104925 /// NM_018257	BC032332.1	---	---	Q0VF47 /// Q6PIM4 /// Q9NV79	---				O
35944	11751043_a_at	Ral GEF with PH domain and SH3 binding motif 1	RALGPS1	NM_001190728	Hs.648175	1.3326e-12	6.73473e-11	25.811	2.10622	P		22.6368	18.0095	25.9533	31.199	13.9529	29.2881	27.3839	30.4141	31.308	27.9648	1.69179	2.66607	1.80846	2.18958	2.45467	2.51889	1.92819	1.80501	1.99563	2.00393	9649	chr9:129677129-129940704 (+) // 79.75 // q33.3	chr9q33.3	chr9q33.3	ENSG00000136828	0007264 // small GTPase mediated signal transduction // inferred from electronic annotation /// 0023034 // intracellular signaling pathway // non-traceable author statement	0005622 // intracellular // inferred from electronic annotation /// 0005737 // cytoplasm // inferred from electronic annotation /// 0005886 // plasma membrane // inferred from electronic annotation /// 0016020 // membrane // inferred from electronic annotation	0005085 // guanyl-nucleotide exchange factor activity // non-traceable author statement /// 0005085 // guanyl-nucleotide exchange factor activity // inferred from electronic annotation	NM_001190728 /// NM_001190729 /// NM_001190730 /// NM_014636	BC032372.1	---	---	B4DR86 /// Q5JS12 /// Q5JS13 /// Q5JT61	---
35962	11751061_a_at	Treacher Collins-Franceschetti syndrome 1	TCOF1	NM_000356	Hs.519672	3.12159e-05	7.37543e-05	5.72007	2.56484	P		4.96366	4.96366	5.55174	5.12935	4.41515	7.64821	5.26415	6.09629	6.54042	6.62806	2.44563	2.89013	2.25449	2.88173	2.04378	2.9432	2.88173	2.44563	2.40817	2.45393	6949	chr5:149737276-149767651 (+) // 99.82 // q32	chr5q32-q33.1	chr5q32-q33.1	ENSG00000070814	0001501 // skeletal system development // traceable author statement /// 0006810 // transport // inferred from electronic annotation /// 0042790 // transcription of nuclear rRNA large RNA polymerase I transcript // inferred from electronic annotation	0005634 // nucleus // inferred from electronic annotation /// 0005730 // nucleolus // inferred from direct assay /// 0005730 // nucleolus // inferred from electronic annotation /// 0005730 // nucleolus // traceable author statement	0005215 // transporter activity // traceable author statement /// 0005515 // protein binding // inferred from physical interaction	NM_000356 /// NM_001008657 /// NM_001135243 /// NM_001135244 /// NM_001135245 /// NM_001195141	AK296918.1	154500 /// 606847	---	A0JLU0 /// B4DLB1 /// B4DRA2 /// B4E111 /// Q13428 /// Q59FZ2 /// Q9UFD4	---
36123	11751222_a_at	Zic family member 4	ZIC4	NM_001168378	Hs.415766	4.55653e-06	1.38181e-05	3.29294	2.24503	P		3.06964	4.03775	4.26677	3.50937	2.23237	3.22521	3.22416	3.00802	3.13405	3.22205	2.33237	1.90617	2.56108	2.23237	2.2655	2.25204	2.32955	2.17815	2.15844	2.23461	84107	chr3:147106336-147123307 (-) // 99.66 // q24	chr3q24	chr3q24	ENSG00000174963	---	0005622 // intracellular // inferred from electronic annotation /// 0005634 // nucleus // inferred from electronic annotation	0003676 // nucleic acid binding // inferred from electronic annotation /// 0003677 // DNA binding // inferred from electronic annotation /// 0008270 // zinc ion binding // inferred from electronic annotation /// 0046872 // metal ion binding // inferred from electronic annotation	NM_001168378 /// NM_001168379 /// NM_032153 /// NR_033118 /// NR_033119	AK293981.1	608948	---	B3KPI4 /// B4DF89 /// B7Z2L2 /// C9J6T3 /// C9J7D5 /// C9JD04 /// C9JZU7 /// Q6ZTI2 /// Q8N9L1	---
36226	11751325_a_at	FYVE and coiled-coil domain containing 1	FYCO1	NM_024513	Hs.714847	1.919e-12	8.50126e-11	17.4328	2.62853	P		16.7063	17.5357	16.8108	18.0734	11.8074	16.6918	22.8217	18.6563	18.9477	16.2768	2.7007	2.73698	2.5364	1.91385	2.73529	2.73529	2.68195	2.23972	2.44864	3.55652	79443	chr3:45962499-46021322 (-) // 93.78 // p21.31	chr3p21.31	chr3p21.31	ENSG00000163820	---	---	0008270 // zinc ion binding // inferred from electronic annotation /// 0046872 // metal ion binding // inferred from electronic annotation	NM_024513	BC007218.1	607182	---	B7ZKT7 /// C9J2W6 /// Q9BQS8	---
36320	11751419_s_at	transmembrane protein 185A-like /// transmembrane protein 185A	LOC100506205 /// TMEM185A	NM_001174092	Hs.522172	1.50618e-09	1.18392e-08	4.46217	2.32544	P		3.60743	3.35904	4.14189	3.47469	2.85101	5.0013	4.71567	6.0247	5.83867	5.60727	2.25178	2.03298	2.3882	2.36587	2.80455	2.21007	2.37191	2.58622	1.85466	2.3882	100506205 /// 84548	chrX:148850557-148853266 (+) // 59.71 // q28 /// chrX:148679433-148713445 (-) // 93.5 // q28	chrXq28	chrXq28	ENSG00000155984 /// ENSG00000235254	---	0016020 // membrane // inferred from electronic annotation /// 0016021 // integral to membrane // inferred from electronic annotation	---	NM_001174092 /// NM_032508 /// XM_003118829	AK297335.1	300031	---	B3KY49 /// B7Z4G6 /// Q3MI96 /// Q8NFB2 /// Q8TCB3	---
36415	11751514_a_at	zinc finger protein 772	ZNF772	NM_001024596	Hs.388810	5.86884e-09	3.79538e-08	4.94798	2.23293	P		4.96366	4.21205	4.4581	5.02612	3.56618	5.04434	6.72851	5.70976	4.78172	4.98939	2.09952	2.40128	1.9051	2.34924	2.29386	1.96665	2.45758	1.74566	2.60797	2.50244	400720	chr19:57983250-57988900 (-) // 87.14 // q13.43	chr19q13.43	chr19q13.43	ENSG00000197128	0006350 // transcription // inferred from electronic annotation /// 0006355 // regulation of transcription, DNA-dependent // inferred from electronic annotation /// 0007165 // signal transduction // inferred from electronic annotation /// 0007186 // G-protein coupled receptor protein signaling pathway // inferred from electronic annotation /// 0019236 // response to pheromone // inferred from ele…	0005622 // intracellular // inferred from electronic annotation /// 0005634 // nucleus // inferred from electronic annotation /// 0005886 // plasma membrane // inferred from electronic annotation /// 0016020 // membrane // inferred from electronic annotation /// 0016020 // membrane // non-traceable author statement /// 0016021 // integral to membrane // inferred from electronic annotation	0003676 // nucleic acid binding // inferred from electronic annotation /// 0003677 // DNA binding // inferred from electronic annotation /// 0004871 // signal transducer activity // inferred from electronic annotation /// 0004872 // receptor activity // inferred from electronic annotation /// 0004930 // G-protein coupled receptor activity // inferred from electronic annotation /// 0008270 // zinc…	NM_001024596 /// NM_001144068	AK293825.1	---	GPCRDB_Other // GenMAPP	A6NJK9 /// A6NKR6 /// B4DEW8 /// B4DWJ5 /// B4DYS0 /// B9ZVU8 /// C9J1S5 /// C9JFF8 /// C9JXW8 /// Q68DY9 /// Q9GZP7	---
36685	11751784_a_at	hyperpolarization activated cyclic nucleotide-gated potassium channel 3	HCN3	NM_020897	Hs.706960	2.34062e-10	2.57551e-09	7.16616	2.06122	P		7.49559	6.95793	7.22418	8.02445	6.37591	7.05103	6.97019	7.18151	7.14956	7.23123	2.33237	1.99876	2.22672	2.34924	2.031	1.48006	2.00393	1.80501	2.15844	2.22672	57657	chr1:155247263-155248128 (+) // 98.74 // q22	chr1q22	chr1q22	ENSG00000143630	0006810 // transport // inferred from electronic annotation /// 0006811 // ion transport // inferred from electronic annotation /// 0006813 // potassium ion transport // inferred from electronic annotation /// 0006814 // sodium ion transport // inferred from electronic annotation /// 0055085 // transmembrane transport // inferred from electronic annotation	0016020 // membrane // inferred from electronic annotation /// 0016021 // integral to membrane // inferred from electronic annotation	0000166 // nucleotide binding // inferred from electronic annotation /// 0005216 // ion channel activity // inferred from electronic annotation /// 0005244 // voltage-gated ion channel activity // inferred from electronic annotation /// 0005249 // voltage-gated potassium channel activity // inferred from electronic annotation /// 0005267 // potassium channel activity // inferred from electronic a…	NM_020897	BC111364.1	609973	---	B7Z5R8 /// D3DV90 /// Q2T9L6 /// Q86WJ5 /// Q9P1Z3	---
36782	11751881_a_at	calcium channel, voltage-dependent, R type, alpha 1E subunit	CACNA1E	NM_000721	Hs.437444	9.998e-07	3.64358e-06	3.10391	2.3248	P		3.07246	3.45702	3.33109	3.20832	2.40057	3.46459	3.18468	2.95687	2.96142	3.00206	1.90027	2.10761	2.1842	2.89275	2.30213	2.12737	2.45309	2.28659	2.38887	2.60508	777	chr1:181452880-181768092 (+) // 97.67 // q25.3	chr1q25-q31	chr1q25-q31	ENSG00000198216	0006810 // transport // traceable author statement /// 0006810 // transport // inferred from electronic annotation /// 0006811 // ion transport // inferred from electronic annotation /// 0006816 // calcium ion transport // inferred from electronic annotation /// 0007268 // synaptic transmission // traceable author statement /// 0042593 // glucose homeostasis // inferred from electronic annotation…	0005886 // plasma membrane // not recorded /// 0005891 // voltage-gated calcium channel complex // inferred from electronic annotation /// 0005891 // voltage-gated calcium channel complex // traceable author statement /// 0016020 // membrane // inferred from electronic annotation /// 0016021 // integral to membrane // inferred from electronic annotation /// 0043204 // perikaryon // inferred from …	0005216 // ion channel activity // inferred from electronic annotation /// 0005244 // voltage-gated ion channel activity // inferred from electronic annotation /// 0005245 // voltage-gated calcium channel activity // inferred from electronic annotation /// 0005245 // voltage-gated calcium channel activity // traceable author statement /// 0005262 // calcium channel activity // inferred from elect…	NM_000721	L27745.1	601013	Calcium_regulation_in_cardiac_cells // GenMAPP	Q15878 /// Q59FG1 /// Q9NY05 /// Q9NYZ5 /// Q9NYZ6 /// Q9UN68	---
36924	11752023_x_at	mannosyl (alpha-1,3-)-glycoprotein beta-1,4-N-acetylglucosaminyltransferase, isozyme A	MGAT4A	NM_001160154	Hs.177576	5.39473e-10	5.01549e-09	4.00553	2.43833	P		4.39711	4.79211	4.72905	5.98312	3.66442	3.231	3.37155	3.67981	3.00548	3.20164	2.45758	2.19151	1.9051	2.61491	2.15658	3.01841	2.46069	2.38432	2.15844	3.03575	11320	chr2:99239147-99343007 (-) // 92.89 // q11.2	chr2q12	chr2q12	ENSG00000071073	0005975 // carbohydrate metabolic process // inferred from electronic annotation /// 0006491 // N-glycan processing // traceable author statement	0000139 // Golgi membrane // inferred from electronic annotation /// 0005576 // extracellular region // inferred from electronic annotation /// 0005794 // Golgi apparatus // inferred from electronic annotation /// 0016020 // membrane // inferred from electronic annotation /// 0016021 // integral to membrane // inferred from electronic annotation	0008454 // alpha-1,3-mannosylglycoprotein 4-beta-N-acetylglucosaminyltransferase activity // inferred from electronic annotation /// 0008454 // alpha-1,3-mannosylglycoprotein 4-beta-N-acetylglucosaminyltransferase activity // traceable author statement /// 0016740 // transferase activity // inferred from electronic annotation /// 0016757 // transferase activity, transferring glycosyl groups // in…	NM_001160154 /// NM_012214	BC127108.1	604623	---	A8K668 /// B4E2R6 /// D3DVH6 /// Q9UM21	EC:2.4.1.145
37027	11752126_a_at	spectrin, beta, non-erythrocytic 2	SPTBN2	NM_006946	Hs.26915	9.54963e-07	3.49929e-06	3.09719	2.27322	P		3.44464	2.44366	2.61026	2.62908	2.33592	3.24439	3.01597	4.15265	3.55902	3.53632	2.72862	2.39522	2.16637	1.96714	1.90147	2.87203	2.15281	2.16335	2.15844	2.22672	6712	chr11:66453299-66488841 (-) // 98.62 // q13.2	chr11q13	chr11q13	ENSG00000173898	0008219 // cell death // inferred from electronic annotation /// 0016079 // synaptic vesicle exocytosis // inferred from electronic annotation /// 0016192 // vesicle-mediated transport // inferred from direct assay /// 0051693 // actin filament capping // inferred from electronic annotation	0005737 // cytoplasm // inferred from electronic annotation /// 0005829 // cytosol // not recorded /// 0005856 // cytoskeleton // inferred from electronic annotation /// 0005938 // cell cortex // inferred from electronic annotation /// 0008091 // spectrin // inferred from direct assay /// 0008091 // spectrin // inferred from electronic annotation /// 0008091 // spectrin // traceable author statem…	0003779 // actin binding // inferred from electronic annotation /// 0003779 // actin binding // traceable author statement /// 0005200 // structural constituent of cytoskeleton // traceable author statement /// 0005200 // structural constituent of cytoskeleton // inferred from electronic annotation	NM_006946	BC139788.1	600224 /// 604985	---	A4QPE4 /// C1KC08 /// O15020	---
37420	11752519_x_at	EH-domain containing 2	EHD2	NM_014601	Hs.719225	8.14108e-07	3.03998e-06	4.02439	2.82111	P		3.47073	2.44366	3.71505	3.36332	2.77257	5.09411	5.23164	4.89318	4.66925	4.59038	3.44782	3.95716	2.54803	2.00916	2.1319	3.20146	2.51704	3.19131	2.90459	2.30264	30846	chr19:48216678-48244834 (+) // 99.69 // q13.33	chr19q13.3	chr19q13.3	ENSG00000024422	0006412 // translation // inferred from electronic annotation /// 0006897 // endocytosis // inferred from electronic annotation /// 0030866 // cortical actin cytoskeleton organization // inferred from electronic annotation	0005622 // intracellular // inferred from electronic annotation /// 0005624 // membrane fraction // inferred from electronic annotation /// 0005634 // nucleus // traceable author statement /// 0005768 // endosome // inferred from electronic annotation /// 0005840 // ribosome // inferred from electronic annotation /// 0005886 // plasma membrane // inferred from electronic annotation /// 0010008 //…	0000166 // nucleotide binding // inferred from electronic annotation /// 0003676 // nucleic acid binding // traceable author statement /// 0003723 // RNA binding // inferred from electronic annotation /// 0003735 // structural constituent of ribosome // inferred from electronic annotation /// 0003924 // GTPase activity // inferred from electronic annotation /// 0005509 // calcium ion binding // i…	NM_014601	AK296907.1	605890	---	B3KUH4 /// B4DE23 /// B4DLA1 /// B4DNU6 /// B4DU62 /// B7Z732 /// B7ZAY3 /// Q8NCJ3 /// Q9NZN4	---
37760	11752859_a_at	abhydrolase domain containing 6	ABHD6	NM_020676	Hs.476454	4.31621e-09	2.91342e-08	5.31757	2.53559	P		5.90473	5.79293	5.19217	6.779	3.11164	4.20396	6.97739	5.75499	5.17761	4.28132	2.51366	2.61988	2.7482	2.64874	2.15905	2.62468	2.58824	2.57351	2.89482	1.98517	57406	chr3:58223445-58279682 (+) // 93.63 // p14.3	chr3p14.3	chr3p14.3	ENSG00000163686	---	0016020 // membrane // inferred from electronic annotation /// 0016021 // integral to membrane // inferred from electronic annotation	0003824 // catalytic activity // inferred from electronic annotation /// 0016787 // hydrolase activity // inferred from electronic annotation /// 0047372 // acylglycerol lipase activity // inferred from electronic annotation	NM_020676	AF225418.1	---	---	C9J010 /// C9JNE7 /// Q9BV23 /// Q9HBL9	EC:3.1.1.23
37870	11752969_at	5-hydroxyisourate hydrolase pseudogene	LOC100130015	NR_027335	Hs.431792	4.14568e-07	1.67218e-06	4.5077	2.3635	P		4.18908	3.40287	3.20438	4.03469	3.35614	5.94184	5.02622	5.77801	5.65255	4.49118	2.18953	2.21852	2.69686	1.94618	2.30155	2.30651	2.46997	2.64919	2.71435	2.1423	100130015	chr16:90109309-90114181 (-) // 99.86 // q24.3	chr16q24.3	chr16q24.3	ENSG00000222019	0008285 // negative regulation of cell proliferation // traceable author statement /// 0030317 // sperm motility // inferred from sequence or structural similarity	0005737 // cytoplasm // inferred from electronic annotation /// 0005739 // mitochondrion // inferred from electronic annotation /// 0005794 // Golgi apparatus // inferred from electronic annotation /// 0005856 // cytoskeleton // inferred from electronic annotation /// 0005874 // microtubule // inferred from electronic annotation /// 0005874 // microtubule // inferred from direct assay /// 0005929…	0005515 // protein binding // inferred from physical interaction /// 0016787 // hydrolase activity // inferred from electronic annotation	NR_027335 /// NR_027336	AK304171.1	---	---	B7Z1U9 /// B7Z1X3 /// B7Z4U1 /// B7Z8J0 /// B7Z8Y8 /// B7Z9B0 /// O95995 /// Q68D98	---		O
37981	11753080_s_at	D4, zinc and double PHD fingers family 2	DPF2	NM_006268	Hs.13495	7.77741e-08	3.76633e-07	3.69749	2.98116	P		3.98754	3.48714	4.55378	4.43302	3.79496	3.38541	3.38541	3.25935	3.19639	3.49189	2.92108	3.07248	2.61491	3.80021	3.17884	2.11572	2.74744	2.83826	3.98599	2.5367	5977	chr11:65101325-65119807 (+) // 99.84 // q13.1	chr11q13	chr11q13	ENSG00000133884	0006350 // transcription // inferred from electronic annotation /// 0006915 // apoptosis // inferred from electronic annotation /// 0006917 // induction of apoptosis // traceable author statement /// 0008624 // induction of apoptosis by extracellular signals // traceable author statement /// 0045449 // regulation of transcription // inferred from electronic annotation	0005622 // intracellular // inferred from electronic annotation /// 0005634 // nucleus // inferred from electronic annotation /// 0005737 // cytoplasm // inferred from electronic annotation	0003676 // nucleic acid binding // inferred from electronic annotation /// 0005515 // protein binding // inferred from electronic annotation /// 0008270 // zinc ion binding // inferred from electronic annotation /// 0046872 // metal ion binding // inferred from electronic annotation	NM_006268	AK300061.1	601671	---	B4DT58 /// Q92785	---	O
38050	11753149_a_at	CUGBP, Elav-like family member 2	CELF2	NM_001025076	Hs.309288	1.26635e-12	6.52503e-11	12.6545	1.96294	P		11.6651	11.4707	12.1223	11.6948	9.01057	12.1564	13.7814	18.564	13.2271	12.8522	2.11351	1.79457	1.78256	1.74913	2.69376	2.63175	1.34584	2.34541	1.57616	1.59666	10659	chr10:11206928-11330511 (+) // 99.74 // p14	chr10p13	chr10p13	ENSG00000048740	0006376 // mRNA splice site selection // inferred from electronic annotation /// 0006396 // RNA processing // traceable author statement /// 0006397 // mRNA processing // inferred from electronic annotation /// 0008016 // regulation of heart contraction // traceable author statement	0005625 // soluble fraction // inferred from electronic annotation /// 0005634 // nucleus // inferred from electronic annotation /// 0005737 // cytoplasm // inferred from electronic annotation	0000166 // nucleotide binding // inferred from electronic annotation /// 0003676 // nucleic acid binding // inferred from electronic annotation /// 0003723 // RNA binding // inferred from electronic annotation /// 0003723 // RNA binding // traceable author statement /// 0005515 // protein binding // inferred from physical interaction	NM_001025076 /// NM_001025077 /// NM_001083591 /// NM_006561	AK299983.1	602538	mRNA_processing_Reactome // GenMAPP	B2RA86 /// B4DDE7 /// B4DIB6 /// B4DM66 /// B4DMB0 /// B4DS31 /// B4DSZ2 /// B4DT00 /// B4DZ01 /// O95319 /// Q5VZZ6	---
38113	11753212_a_at	transmembrane protein 131	TMEM131	NM_015348	Hs.469376	5.49902e-07	2.14893e-06	3.08552	2.15816	P		3.54317	2.478	2.88296	3.12718	2.63003	3.41577	2.84352	3.66724	3.26528	3.00206	2.42239	2.30613	1.9619	2.0899	2.24575	2.01617	1.94748	2.03568	2.19807	2.35813	23505	chr2:98430811-98612388 (-) // 100.0 // q11.2	chr2q11.2	chr2q11.2	ENSG00000075568	---	0016020 // membrane // inferred from electronic annotation /// 0016021 // integral to membrane // inferred from electronic annotation	---	NM_015348	AK297450.1	---	---	B4DMG2 /// C9J6W0 /// C9JBM9 /// Q0P631 /// Q92545	---
38166	11753265_x_at	dpy-19-like 2 pseudogene 2 (C. elegans)	DPY19L2P2	NR_003561	Hs.148768	3.38209e-10	3.4367e-09	4.4606	2.88033	P		5.00482	4.58275	5.00482	5.08674	4.10443	4.40216	3.95924	3.62916	4.27637	4.55549	3.14245	3.57645	2.90585	2.01709	2.56635	3.3505	3.27808	2.87256	2.27093	2.82309	349152	chr7:102915599-102920724 (-) // 68.0 // q22.1 /// chr7:35220975-35225777 (-) // 65.62 // p14.2	chr7q22.1	chr7q22.1	ENSG00000170629	---	0016020 // membrane // inferred from electronic annotation /// 0016021 // integral to membrane // inferred from electronic annotation	---	NR_003561 /// NR_027768	AK302046.1	---	---	B4DXM6 /// Q6ZN68	---
38171	11753270_a_at	hyaluronan binding protein 2	HABP2	NM_001177660	Hs.422542	1.20158e-07	5.55054e-07	4.88496	2.10805	P		4.42218	4.36575	5.31828	4.80467	3.07615	5.00999	7.07066	5.25033	5.07731	4.45428	2.46441	1.99876	2.016	1.67645	2.1798	2.52556	1.88707	2.20052	2.09285	2.03907	3026	chr10:115312830-115343117 (+) // 98.66 // q25.3	chr10q25.3	chr10q25.3	ENSG00000148702	0006508 // proteolysis // inferred from electronic annotation /// 0007155 // cell adhesion // traceable author statement	0005576 // extracellular region // non-traceable author statement /// 0005576 // extracellular region // inferred from electronic annotation /// 0005615 // extracellular space // traceable author statement	0003824 // catalytic activity // inferred from electronic annotation /// 0004252 // serine-type endopeptidase activity // inferred from electronic annotation /// 0005539 // glycosaminoglycan binding // traceable author statement /// 0008233 // peptidase activity // inferred from electronic annotation /// 0008236 // serine-type peptidase activity // inferred from electronic annotation /// 0016787 …	NM_001177660 /// NM_004132	AK303759.1	188050 /// 603924	---	B7Z8Q5 /// B7Z8Q6 /// B7Z8U5 /// Q14520	---			O
38216	11753315_a_at	CUGBP, Elav-like family member 2	CELF2	NM_001025076	Hs.309288	3.52959e-13	2.84876e-11	14.9861	1.9389	P		14.5181	15.3476	15.6761	15.5575	8.93946	14.6558	15.114	17.5135	16.5702	15.969	2.30015	1.45902	2.08377	2.71032	1.99482	1.42374	1.78595	2.07704	1.55023	2.00393	10659	chr10:11207418-11317373 (+) // 99.7 // p14	chr10p13	chr10p13	ENSG00000048740	0006376 // mRNA splice site selection // inferred from electronic annotation /// 0006396 // RNA processing // traceable author statement /// 0006397 // mRNA processing // inferred from electronic annotation /// 0008016 // regulation of heart contraction // traceable author statement	0005625 // soluble fraction // inferred from electronic annotation /// 0005634 // nucleus // inferred from electronic annotation /// 0005737 // cytoplasm // inferred from electronic annotation	0000166 // nucleotide binding // inferred from electronic annotation /// 0003676 // nucleic acid binding // inferred from electronic annotation /// 0003723 // RNA binding // inferred from electronic annotation /// 0003723 // RNA binding // traceable author statement /// 0005515 // protein binding // inferred from physical interaction	NM_001025076 /// NM_001025077 /// NM_001083591 /// NM_006561	AK304216.1	602538	mRNA_processing_Reactome // GenMAPP	B2RA86 /// B4DDE7 /// B4DIB6 /// B4DM66 /// B4DMB0 /// B4DS31 /// B4DSZ2 /// B4DT00 /// B4DZ01 /// O95319 /// Q5VZZ6	---
38308	11753407_s_at	fucosyltransferase 6 (alpha (1,3) fucosyltransferase)	FUT6	NM_000150	Hs.631846	2.37028e-08	1.30655e-07	2.86469	2.2336	P		2.98107	2.73413	2.98107	3.22917	2.41494	2.98914	3.11439	3.10108	2.64925	2.45264	2.39318	2.16572	1.95949	2.80234	2.22081	2.33782	2.16298	1.67944	2.19458	2.41961	2528	chr19:5831388-5832578 (-) // 100.0 // p13.3	chr19p13.3	chr19p13.3	ENSG00000156413	0006486 // protein glycosylation // traceable author statement /// 0006486 // protein glycosylation // inferred from electronic annotation /// 0042355 // L-fucose catabolic process // non-traceable author statement	0005794 // Golgi apparatus // traceable author statement /// 0005794 // Golgi apparatus // inferred from electronic annotation /// 0016020 // membrane // inferred from electronic annotation /// 0016021 // integral to membrane // inferred from electronic annotation /// 0032580 // Golgi cisterna membrane // inferred from electronic annotation	0008417 // fucosyltransferase activity // traceable author statement /// 0008417 // fucosyltransferase activity // inferred from electronic annotation /// 0016740 // transferase activity // inferred from electronic annotation /// 0016757 // transferase activity, transferring glycosyl groups // inferred from electronic annotation /// 0017060 // 3-galactosyl-N-acetylglucosaminide 4-alpha-L-fucosylt…	NM_000150 /// NM_001040701	U27332.1	136836	---	B2R7V3 /// C9J8A2 /// P51993 /// Q6P7E6	EC:2.4.1.65
38426	11753525_a_at	mediator complex subunit 25	MED25	NM_030973	Hs.656639	5.99567e-10	5.47828e-09	8.80331	2.12181	P		9.55821	11.1938	15.9264	9.46023	8.03943	6.51791	6.26105	7.08062	6.55278	7.44264	2.21919	1.65021	2.01042	2.34924	2.47208	2.05748	1.88707	1.75759	2.58807	2.22672	81857	chr19:50321598-50340219 (+) // 98.75 // q13.33	chr19q13.3	chr19q13.3	ENSG00000104973	0006350 // transcription // inferred from electronic annotation /// 0045449 // regulation of transcription // inferred from electronic annotation	0005634 // nucleus // inferred from electronic annotation	---	NM_030973	EU392507.1	605589 /// 610197	---	B3KP71 /// B4DQP6 /// B5ME50 /// B9TX29 /// B9TX30 /// B9TX31 /// B9TX32 /// B9TX33 /// B9TX34 /// B9TX35 /// B9TX36 /// B9TX37 /// B9TX38 /// B9TX39 /// B9TX40 /// B9TX41 /// B9TX42 /// B9TX43 /// B9TX44 /// B9TX45 /// B9TX46 /// B9TX47 /// B9TX48 /// Q71MG4 /// Q71SY5	---
38690	11753789_a_at	ST3 beta-galactoside alpha-2,3-sialyltransferase 3	ST3GAL3	NM_006279	Hs.597915	8.12657e-22	3.6492e-18	1422.41	2.90422	P		1168.75	1037.97	2044.81	1582.63	974.796	1510.38	1499.8	1305.95	1241.85	1857.18	2.33237	4.34053	2.34924	3.70397	3.17108	2.24857	2.74503	2.00393	2.61491	3.5326	6487	chr1:44201933-44395893 (+) // 99.71 // p34.1	chr1p34.1	chr1p34.1	ENSG00000126091	0006486 // protein glycosylation // inferred from electronic annotation	0005576 // extracellular region // inferred from electronic annotation /// 0005794 // Golgi apparatus // inferred from electronic annotation /// 0016020 // membrane // inferred from electronic annotation /// 0016021 // integral to membrane // inferred from electronic annotation /// 0030173 // integral to Golgi membrane // inferred from electronic annotation /// 0032580 // Golgi cisterna membrane …	0008118 // N-acetyllactosaminide alpha-2,3-sialyltransferase activity // inferred from electronic annotation /// 0008118 // N-acetyllactosaminide alpha-2,3-sialyltransferase activity // traceable author statement /// 0008373 // sialyltransferase activity // inferred from electronic annotation /// 0016740 // transferase activity // inferred from electronic annotation /// 0016757 // transferase act…	NM_006279 /// NM_174963 /// NM_174964 /// NM_174965 /// NM_174966 /// NM_174967 /// NM_174968 /// NM_174969 /// NM_174970 /// NM_174971	AY167998.1	606494	---	B4DX62 /// D3DPX8 /// Q11203 /// Q5T4W8 /// Q5T4Y1 /// Q96L53	EC:2.4.99.6
38707	11753806_x_at	interferon regulatory factor 3	IRF3	NM_001197122	Hs.75254	9.19135e-08	4.37027e-07	8.42602	2.61883	P		7.71692	7.46994	9.5612	8.50527	3.66454	7.84283	10.5846	8.19678	9.40936	11.3088	2.33237	3.08021	2.84053	2.08726	3.02504	2.45262	2.54524	2.46123	2.99795	2.36586	3661	chr19:50165795-50168095 (-) // 100.0 // q13.33	chr19q13.3-q13.4	chr19q13.3-q13.4	ENSG00000126456	0006350 // transcription // inferred from electronic annotation /// 0006355 // regulation of transcription, DNA-dependent // inferred from electronic annotation /// 0006366 // transcription from RNA polymerase II promoter // traceable author statement /// 0009615 // response to virus // inferred from electronic annotation /// 0009617 // response to bacterium // inferred from electronic annotation…	0005634 // nucleus // inferred from electronic annotation /// 0005654 // nucleoplasm // not recorded /// 0005737 // cytoplasm // inferred from direct assay /// 0005737 // cytoplasm // inferred from electronic annotation /// 0005829 // cytosol // not recorded /// 0010008 // endosome membrane // not recorded	0003677 // DNA binding // inferred from electronic annotation /// 0003700 // sequence-specific DNA binding transcription factor activity // inferred from electronic annotation /// 0003702 // RNA polymerase II transcription factor activity // traceable author statement /// 0003712 // transcription cofactor activity // traceable author statement /// 0042803 // protein homodimerization activity // i…	NM_001197122 /// NM_001197123 /// NM_001197124 /// NM_001197125 /// NM_001197126 /// NM_001197127 /// NM_001197128 /// NM_001571	AB102884.1	603734	Apoptosis // GenMAPP	B2RAZ3 /// Q14653 /// Q5FBY1 /// Q5FBY2 /// Q5FBY4 /// Q71U93 /// Q7Z5G6 /// Q96GL3	---
38767	11753866_x_at	cytotoxic T-lymphocyte-associated protein 4	CTLA4	NM_001037631	Hs.247824	0.00171467	0.00260211	3.40053	2.13763	P		4.31835	3.56636	3.02116	3.60743	2.51233	3.88776	3.53149	2.86471	3.36643	3.3293	2.4235	2.03926	2.30398	1.87422	2.10558	1.93188	2.08848	1.99071	2.39198	2.22672	1493	chr2:204732665-204737535 (+) // 100.0 // q33.2	chr2q33	chr2q33	ENSG00000163599	0006955 // immune response // traceable author statement /// 0006955 // immune response // inferred from electronic annotation /// 0006974 // response to DNA damage stimulus // inferred from mutant phenotype /// 0030889 // negative regulation of B cell proliferation // inferred from mutant phenotype /// 0042130 // negative regulation of T cell proliferation // inferred from electronic annotation …	0005794 // Golgi apparatus // inferred from direct assay /// 0005887 // integral to plasma membrane // traceable author statement /// 0009897 // external side of plasma membrane // inferred from direct assay /// 0009897 // external side of plasma membrane // inferred from electronic annotation /// 0016020 // membrane // inferred from electronic annotation /// 0016021 // integral to membrane // in…	0005515 // protein binding // inferred from electronic annotation	NM_001037631 /// NM_005214	AY999702.1	123890 /// 140300 /// 275000 /// 601388 /// 609755	---	A0N1S0 /// O95653 /// P16410 /// Q0PP65 /// Q0Q5F0 /// Q0Q5F1 /// Q52MC1 /// Q5S005 /// Q6GR94 /// Q8TDA6 /// Q9BZK2	---	O
38799	11753898_x_at	major histocompatibility complex, class II, DQ alpha 1	HLA-DQA1	NM_002122	Hs.387679	3.60978e-06	1.12644e-05	3.50964	2.3117	P		3.53589	3.506	3.75951	3.19422	3.17516	3.54669	4.24811	3.31897	3.46948	3.34236	2.43228	2.19533	2.45758	2.15191	2.29878	2.32729	2.61843	2.42321	2.20385	2.00832	3117	chr6:32605179-32611457 (+) // 90.51 // p21.32	chr6p21.3	chr6p21.3	ENSG00000225890 /// ENSG00000228284 /// ENSG00000232062 /// ENSG00000236418	0002504 // antigen processing and presentation of peptide or polysaccharide antigen via MHC class II // inferred from electronic annotation /// 0006955 // immune response // non-traceable author statement /// 0006955 // immune response // inferred from electronic annotation /// 0019882 // antigen processing and presentation // inferred from electronic annotation	0005764 // lysosome // inferred from electronic annotation /// 0005765 // lysosomal membrane // inferred from electronic annotation /// 0005768 // endosome // inferred from electronic annotation /// 0005783 // endoplasmic reticulum // inferred from electronic annotation /// 0005789 // endoplasmic reticulum membrane // inferred from electronic annotation /// 0005794 // Golgi apparatus // inferred …	0032395 // MHC class II receptor activity // non-traceable author statement /// 0032395 // MHC class II receptor activity // traceable author statement	NM_002122	DQ284438.1	146880 /// 212750	---	A2AAY7 /// B0UZ32 /// B0UZ86 /// B0V1U7 /// B4DLM4 /// B7ZW51 /// O19501 /// O19522 /// O19697 /// O19703 /// O19704 /// O19705 /// O19760 /// P01909 /// Q08AS3 /// Q08AS4 /// Q14K62 /// Q14K63 /// Q14K64 /// Q29782 /// Q29882 /// Q29885 /// Q29995 /// Q2LIQ8 /// Q2LIR1 /// Q30062 /// Q30063 /// Q30065 /// Q30066 /// Q30069 /// Q30085 /// Q30125 /// Q59F33 /// Q5Y7A8 /// Q5Y7C3 /// Q5Y7C9 /// Q5Y…	---
38823	11753922_at	chromosome 7 open reading frame 13	C7orf13	NR_026865	Hs.647014	2.2531e-10	2.49589e-09	17.1532	2.60796	P		9.42469	9.02897	8.48212	9.31587	4.9524	22.4091	34.2736	20.0092	30.6686	22.9672	2.61197	2.58562	2.54594	2.70893	2.59674	2.0898	2.42784	2.23892	3.45316	2.82067	129790	chr7:156431067-156433348 (-) // 81.39 // q36.3	chr7q36	chr7q36	ENSG00000182648 /// ENSG00000244291	---	0016020 // membrane // inferred from electronic annotation /// 0016021 // integral to membrane // inferred from electronic annotation	---	NR_026865	CB529970	610242	---	Q8NI28 /// Q9H3I6	---
39475	11754574_a_at	chromosome 6 open reading frame 52	C6orf52	NM_001145020	Hs.61389	2.03173e-05	5.07161e-05	3.73745	2.09447	P		3.47527	4.03458	3.98754	4.34801	3.24443	3.72716	3.49341	2.75758	3.85831	4.44827	1.92926	2.14924	2.2543	2.14924	1.59842	2.15489	2.60731	1.94516	2.05741	2.09952	347744	chr6:10671654-10694839 (-) // 90.54 // p24.2	chr6p24.1	chr6p24.1	ENSG00000137434	---	---	---	NM_001145020 /// NR_026736 /// NR_026737	AW207788	---	---	Q5T4I8	---
39718	11754817_s_at	regenerating islet-derived 1 pseudogene	REG1P	NR_002714	Hs.716255	6.61699e-06	1.91104e-05	3.88496	2.27487	P		4.89975	5.27894	4.89975	4.11016	2.86567	3.45252	3.1398	3.23249	3.14953	3.82095	2.2688	2.35096	1.88899	2.43458	2.01224	2.4034	2.30487	2.33603	2.1829	2.56595	5969	chr2:79362628-79365553 (-) // 99.56 // p12	chr2p12	chr2p12	ENSG00000204787	---	---	---	NR_002714	AA363642	---	---	---	---
39975	11755074_x_at	phospholipase A2, group IVF	PLA2G4F	NM_213600	Hs.231873	1.06101e-08	6.40147e-08	3.13419	2.27397	P		3.34106	2.49408	2.71809	2.29659	2.24419	3.41577	3.25441	4.00454	4.5244	3.04878	2.45758	2.14849	2.45345	2.01709	2.16654	2.76436	2.74747	2.10821	2.16654	1.70994	255189	chr15:42433273-42443856 (-) // 73.76 // q15.1	chr15q15.1	chr15q15.1	ENSG00000168907	0008152 // metabolic process // inferred from electronic annotation /// 0009395 // phospholipid catabolic process // inferred from electronic annotation /// 0016042 // lipid catabolic process // inferred from electronic annotation	0005737 // cytoplasm // inferred from electronic annotation /// 0005764 // lysosome // inferred from electronic annotation /// 0005765 // lysosomal membrane // inferred from electronic annotation /// 0005829 // cytosol // inferred from electronic annotation /// 0016020 // membrane // inferred from electronic annotation	0004620 // phospholipase activity // inferred from electronic annotation /// 0004623 // phospholipase A2 activity // inferred from electronic annotation /// 0016787 // hydrolase activity // inferred from electronic annotation	NM_213600 /// NR_033151	CR749451.1	---	---	A2RRC4 /// A5PKZ7 /// A6H8K5 /// B3KV15 /// B4E2P5 /// C9J281 /// C9J2U1 /// Q68DD2 /// Q8IUP3	EC:3.1.1.4
40324	11755423_a_at	LAG1 homolog, ceramide synthase 3	LASS3	NM_178842	Hs.662371	7.28583e-05	0.000154849	3.84814	2.3792	P		3.83479	2.9177	4.47666	3.21121	2.64287	4.42376	4.34607	4.50234	3.81359	4.31242	2.01348	2.41668	2.40605	2.34327	2.41385	2.23249	2.09434	2.39517	2.681	2.79564	204219	chr15:100942716-101084618 (-) // 95.72 // q26.3	chr15q26.3	chr15q26.3	ENSG00000154227	0006355 // regulation of transcription, DNA-dependent // inferred from electronic annotation /// 0008610 // lipid biosynthetic process // inferred from electronic annotation /// 0030148 // sphingolipid biosynthetic process // inferred from electronic annotation /// 0045449 // regulation of transcription // inferred from electronic annotation	0005634 // nucleus // inferred from direct assay /// 0005634 // nucleus // inferred from electronic annotation /// 0005737 // cytoplasm // inferred from direct assay /// 0016020 // membrane // inferred from electronic annotation /// 0016021 // integral to membrane // inferred from electronic annotation /// 0031965 // nuclear membrane // inferred from electronic annotation	0003677 // DNA binding // inferred from electronic annotation /// 0003700 // sequence-specific DNA binding transcription factor activity // inferred from electronic annotation /// 0043565 // sequence-specific DNA binding // inferred from electronic annotation /// 0050291 // sphingosine N-acyltransferase activity // inferred from electronic annotation	NM_178842	BC027616.2	---	---	Q8IU89	---
40570	11755669_a_at	DEAH (Asp-Glu-Ala-His) box polypeptide 33	DHX33	NM_020162	Hs.250456	2.54278e-10	2.74537e-09	5.05198	2.31107	P		4.33377	4.83521	4.99859	4.07386	2.73667	6.27726	5.07278	5.42589	6.01183	6.75395	2.21919	2.96828	1.9252	2.61491	2.23613	2.42952	2.20462	2.47402	1.77429	2.26456	56919	chr17:5346809-5364683 (-) // 88.63 // p13.2	chr17p13.2	chr17p13.2	ENSG00000005100	---	0005634 // nucleus // inferred from electronic annotation /// 0005730 // nucleolus // inferred from electronic annotation	0000166 // nucleotide binding // inferred from electronic annotation /// 0003676 // nucleic acid binding // inferred from electronic annotation /// 0004386 // helicase activity // inferred from electronic annotation /// 0005524 // ATP binding // inferred from electronic annotation /// 0008026 // ATP-dependent helicase activity // inferred from electronic annotation /// 0016787 // hydrolase activi…	NM_020162	BC042040.1	---	---	B4DIS6 /// Q05BE5 /// Q9H6R0 /// Q9NPV4	EC:3.6.4.13
40987	11756086_x_at	heterogeneous nuclear ribonucleoprotein A1-like 2	HNRNPA1L2	NM_001011724	Hs.447506	3.68134e-07	1.50542e-06	2.8243	2.27289	P		2.89059	2.33808	3.91132	3.20233	2.21726	3.12164	2.71772	2.29785	2.81855	2.72763	2.57079	2.4969	2.7334	2.11893	2.0998	2.30724	1.96741	1.8053	1.97262	2.65657	144983	chr13:53214920-53217919 (+) // 80.29 // q14.3 /// chr12:54674532-54678658 (+) // 41.88 // q13.13 /// chr16:51679656-51681022 (+) // 38.85 // q12.1 /// chr2:201927752-201929103 (+) // 38.35 // q33.1 /// chr7:84612812-84614152 (+) // 37.51 // q21.11 /// chr18:29991846-29993198 (-) // 38.71 // q12.1 /// chr19:11776555-11777905 (-) // 38.55 // p13.2 /// chr8:83203531-83204619 (-) // 29.84 // q21.13	chr13q14.3	chr13q14.3	ENSG00000139675	0006397 // mRNA processing // inferred from electronic annotation /// 0006810 // transport // inferred from electronic annotation /// 0008380 // RNA splicing // inferred from electronic annotation /// 0051028 // mRNA transport // inferred from electronic annotation	0005634 // nucleus // inferred from electronic annotation /// 0005681 // spliceosomal complex // inferred from electronic annotation /// 0005737 // cytoplasm // inferred from electronic annotation /// 0030529 // ribonucleoprotein complex // inferred from electronic annotation	0000166 // nucleotide binding // inferred from electronic annotation /// 0003676 // nucleic acid binding // inferred from electronic annotation /// 0003723 // RNA binding // inferred from electronic annotation	NM_001011724 /// NM_001011725	AK126454.1	---	---	Q32P51	---
41135	11756234_x_at	dystrobrevin, beta	DTNB	NM_021907	Hs.307720	3.0804e-05	7.29241e-05	3.29291	2.54247	P		3.53971	3.72766	2.9595	3.82891	2.33594	3.70071	3.22915	3.39867	2.9941	3.21471	2.56963	2.95596	2.49663	2.28839	2.07069	2.29274	2.71367	2.56963	2.64831	2.81903	1838	chr2:25600111-25896430 (-) // 95.12 // p23.3	chr2p24	chr2p24	ENSG00000138101	---	0005737 // cytoplasm // inferred from electronic annotation /// 0045202 // synapse // inferred from electronic annotation	0005509 // calcium ion binding // inferred from electronic annotation /// 0005515 // protein binding // inferred from electronic annotation /// 0008270 // zinc ion binding // inferred from electronic annotation /// 0046872 // metal ion binding // inferred from electronic annotation	NM_021907 /// NM_033147 /// NM_033148 /// NM_183360 /// NM_183361	CR619470.1	602415	---	B7Z202 /// B7Z258 /// B7Z6A9 /// B7Z733 /// O60941 /// Q1I0L3 /// Q53QV1 /// Q53SF9 /// Q53T51 /// Q53TC8 /// Q86VR4 /// Q96AW0	---
41320	11756419_x_at	KRAB-A domain containing 2	KRBA2	NM_213597	Hs.304604	2.8851e-05	6.87655e-05	3.24865	2.06406	P		2.93762	3.54579	3.01993	2.64355	2.76032	3.88482	3.37039	3.63355	2.95751	3.73298	2.27085	2.11079	1.62573	2.31439	2.05535	2.01541	2.00393	2.06326	1.98716	2.19368	124751	chr17:8271972-8280225 (-) // 80.09 // p13.1	chr17p13.1	chr17p13.1	ENSG00000184619	0006355 // regulation of transcription, DNA-dependent // inferred from electronic annotation /// 0015074 // DNA integration // inferred from electronic annotation	0005622 // intracellular // inferred from electronic annotation	0003676 // nucleic acid binding // inferred from electronic annotation /// 0003677 // DNA binding // inferred from electronic annotation	NM_213597	BC024723.1	---	---	A8MX02 /// Q6ZNG9	---
41530	11756629_a_at	methenyltetrahydrofolate synthetase domain containing	MTHFSD	NM_001159377	Hs.343627	4.5306e-10	4.36439e-09	3.42133	2.56968	P		3.36208	3.61778	3.12503	3.03478	2.25266	3.65707	3.56786	3.29547	4.38323	3.91733	2.399	2.65064	2.44847	2.75145	3.00055	2.03829	3.30941	2.39371	2.28506	2.42019	64779	chr16:86565577-86588809 (-) // 99.76 // q24.1	chr16q24.1	chr16q24.1	ENSG00000103248	0009396 // folic acid and derivative biosynthetic process // inferred from electronic annotation	---	0000166 // nucleotide binding // inferred from electronic annotation /// 0003676 // nucleic acid binding // inferred from electronic annotation /// 0003723 // RNA binding // inferred from electronic annotation /// 0005524 // ATP binding // inferred from electronic annotation /// 0030272 // 5-formyltetrahydrofolate cyclo-ligase activity // inferred from electronic annotation	NM_001159377 /// NM_001159378 /// NM_001159379 /// NM_001159380 /// NM_022764 /// NR_027489 /// NR_027490	BC143703.1	---	---	B3KUB0 /// B4DN17 /// B7ZLC0 /// B7ZLC2 /// Q2M296	---
41577	11756676_s_at	neuroblastoma breakpoint family, member 22 (pseudogene) /// neuroblastoma breakpoint family, member 4 /// neuroblastoma breakpoint family, member 6	NBPF22P /// NBPF4 /// NBPF6	NM_001143987	Hs.449272	4.31329e-08	2.2259e-07	2.88934	2.42391	P		3.16789	2.56201	3.66454	4.08419	2.6154	2.5884	2.37788	2.84831	2.45487	2.52988	2.19764	2.2753	2.81627	2.75145	2.47773	2.38893	2.20786	2.57583	2.43821	2.1099	148545 /// 285622 /// 653149	chr1:108992901-109013416 (+) // 96.58 // p13.3 /// chr5:85578261-85592281 (+) // 98.38 // q14.3 /// chr1:108766170-108786705 (-) // 96.39 // p13.3	chr1p13.3 /// chr5q14.3	chr1p13.3 /// chr5q14.3	ENSG00000186086 /// ENSG00000196427 /// ENSG00000205449	---	0005737 // cytoplasm // inferred from electronic annotation	---	NM_001143987 /// NM_001143988 /// NM_001143989 /// NR_003719	AK308274.1	---	---	A4QN25 /// A4QN26 /// B7ZAX3 /// D3YTD9 /// Q5T483 /// Q5VWK0 /// Q86XG9 /// Q96M43	---
41627	11756726_a_at	superoxide dismutase 3, extracellular	SOD3	NM_003102	Hs.2420	4.70026e-10	4.4966e-09	9.09086	2.68779	P		9.56904	8.12007	9.96235	8.86297	7.86732	8.96075	9.58069	9.23416	9.55654	9.1947	2.72294	2.11068	2.61491	1.72309	3.17108	2.01709	3.50664	3.64343	2.30155	3.0665	6649	chr4:24797231-24802435 (+) // 99.92 // p15.2	chr4p15.3-p15.1	chr4p15.3-p15.1	ENSG00000109610	0001666 // response to hypoxia // inferred from electronic annotation /// 0006801 // superoxide metabolic process // inferred from electronic annotation /// 0006950 // response to stress // inferred from electronic annotation /// 0019430 // removal of superoxide radicals // inferred from sequence or structural similarity /// 0046688 // response to copper ion // inferred from electronic annotation…	0005576 // extracellular region // inferred from sequence or structural similarity /// 0005576 // extracellular region // inferred from electronic annotation /// 0005615 // extracellular space // inferred from direct assay /// 0005615 // extracellular space // inferred from electronic annotation /// 0005625 // soluble fraction // traceable author statement /// 0005634 // nucleus // inferred from …	0004784 // superoxide dismutase activity // inferred from sequence or structural similarity /// 0004784 // superoxide dismutase activity // inferred from electronic annotation /// 0004784 // superoxide dismutase activity // traceable author statement /// 0005507 // copper ion binding // inferred from sequence or structural similarity /// 0005515 // protein binding // inferred from physical intera…	NM_003102	CR597150.1	185490	---	B2R9V7 /// P08294 /// Q16867	EC:1.15.1.1
41696	11756795_a_at	adenylate cyclase 2 (brain)	ADCY2	NM_020546	Hs.481545	7.58744e-06	2.15058e-05	4.69445	2.36786	P		5.3298	3.72766	4.72655	8.27567	3.8451	4.34552	4.20443	4.17086	3.93936	4.37954	2.23447	2.64403	2.49313	2.34924	2.02613	2.40005	2.1657	2.56863	2.44081	2.35636	108	chr5:7782285-7827224 (+) // 100.0 // p15.31	chr5p15.3	chr5p15.3	ENSG00000078295	0006171 // cAMP biosynthetic process // non-traceable author statement /// 0006171 // cAMP biosynthetic process // inferred from electronic annotation /// 0007189 // activation of adenylate cyclase activity by G-protein signaling pathway // not recorded /// 0007193 // inhibition of adenylate cyclase activity by G-protein signaling pathway // not recorded /// 0009190 // cyclic nucleotide biosynthe…	0005624 // membrane fraction // inferred from electronic annotation /// 0005737 // cytoplasm // inferred from direct assay /// 0005886 // plasma membrane // not recorded /// 0005886 // plasma membrane // inferred from direct assay /// 0016020 // membrane // inferred from sequence or structural similarity /// 0016020 // membrane // inferred from electronic annotation /// 0016021 // integral to mem…	0000166 // nucleotide binding // inferred from electronic annotation /// 0004016 // adenylate cyclase activity // non-traceable author statement /// 0004016 // adenylate cyclase activity // inferred from electronic annotation /// 0005524 // ATP binding // inferred from electronic annotation /// 0008294 // calcium- and calmodulin-responsive adenylate cyclase activity // inferred from electronic an…	NM_020546	AK307474.1	103071	Calcium_regulation_in_cardiac_cells // GenMAPP /// G_Protein_Signaling // GenMAPP /// Smooth_muscle_contraction // GenMAPP	B3KVN7 /// B4DID1 /// B4DSJ6 /// B4E1Z0 /// B7Z2C1 /// Q08462 /// Q68D02 /// Q71UM8 /// Q7RTV6	EC:4.6.1.1
41907	11757006_s_at	ring finger protein 4	RNF4	NM_001185009	Hs.66394	2.1569e-10	2.41587e-09	5.43141	2.81245	P		3.82612	4.80934	4.72078	4.3927	3.50469	6.8054	6.63144	6.20436	6.53951	6.87979	3.36697	2.40226	3.22232	2.31827	2.90095	2.12737	3.05999	3.27572	2.77568	2.67498	6047	chr1:231157680-231158667 (+) // 95.2 // q42.2 /// chr4:2514274-2516296 (+) // 99.9 // p16.3	chr4p16.3	chr4p16.3	ENSG00000063978	0006350 // transcription // inferred from electronic annotation /// 0010552 // positive regulation of gene-specific transcription from RNA polymerase II promoter // inferred from electronic annotation /// 0030521 // androgen receptor signaling pathway // non-traceable author statement /// 0043161 // proteasomal ubiquitin-dependent protein catabolic process // inferred from mutant phenotype /// 00…	0005634 // nucleus // inferred from direct assay /// 0005634 // nucleus // inferred from electronic annotation /// 0005737 // cytoplasm // inferred from direct assay /// 0005737 // cytoplasm // inferred from electronic annotation	0003677 // DNA binding // inferred from sequence or structural similarity /// 0003677 // DNA binding // inferred from electronic annotation /// 0003700 // sequence-specific DNA binding transcription factor activity // traceable author statement /// 0003713 // transcription coactivator activity // non-traceable author statement /// 0004842 // ubiquitin-protein ligase activity // inferred from sequ…	NM_001185009 /// NM_001185010 /// NM_002938	AK311314.1	602850	---	P78317	---
41916	11757015_s_at	outer dense fiber of sperm tails 3-like 2	ODF3L2	NM_182577	Hs.684415	1.04469e-18	2.16839e-15	81.9443	2.39135	P		78.4344	84.6829	86.8389	71.8024	58.2159	93.011	72.842	95.7163	88.9066	88.9924	2.33237	2.10233	1.9051	3.11941	2.97373	2.68449	2.89796	1.64014	2.15844	2.09952	284451	chr19:463361-464607 (-) // 83.7 // p13.3	chr19p13.3	chr19p13.3	ENSG00000181781	---	---	---	NM_182577	AL833870.1	---	---	Q3SX64	---
42036	11757135_x_at	small nucleolar RNA, H/ACA box 49	SNORA49	NR_002979	Hs.689699	2.07583e-06	6.92995e-06	2.86239	1.90142	P		2.84113	2.81353	2.85926	3.74896	2.73547	2.93274	2.37984	2.54481	2.76613	3.00206	2.08417	1.84569	1.79272	1.63372	2.21319	1.75678	1.88372	1.69414	1.79422	2.31589	677829	chr12:132515768-132515905 (+) // 100.0 // q24.33	chr12q24.33	chr12q24.33	ENSG00000208892	---	---	---	NR_002979	NR_002979.2	---	---	---	---
42071	11757170_at	small nucleolar RNA, H/ACA box 71D	SNORA71D	NR_003018	Hs.653086	1.79722e-13	1.83039e-11	48.1175	2.58619	P		43.5058	46.5367	39.4366	41.3774	15.5107	54.5515	54.3984	57.5686	73.8657	54.4232	2.82769	2.46701	2.61491	2.89961	2.12676	2.12611	2.34358	2.09434	2.98518	3.37675	677840	chr20:37062504-37062642 (-) // 100.0 // q11.23	chr20q11.23	chr20q11.23	ENSG00000200354	---	---	---	NR_003018	NR_003018.2	---	---	---	---
42728	11757827_a_at	tetratricopeptide repeat domain 9B	TTC9B	NM_152479	Hs.631572	3.04708e-11	5.56622e-10	11.729	3.15878	P		11.4377	11.8475	15.1686	21.2106	7.47691	12.3761	10.4203	8.18487	10.9606	8.20685	3.04466	4.14173	3.38366	1.89525	2.7388	4.30829	3.54547	2.84381	2.1324	3.55369	148014	chr19:40721967-40722737 (-) // 48.22 // q13.2	chr19q13.2	chr19q13.2	ENSG00000174521	0006457 // protein folding // inferred from electronic annotation	---	0005488 // binding // inferred from electronic annotation	NM_152479	BX329490	---	---	Q8N6N2	---
42760	11757859_x_at	delta-like 1 homolog (Drosophila)	DLK1	NM_003836	Hs.533717	9.13347e-08	4.34673e-07	3.45902	2.32153	P		2.70615	2.65935	2.21775	2.53617	2.58283	5.00999	4.09242	5.14655	3.97804	3.66099	2.00393	5.03154	1.65021	2.12684	2.18142	1.96343	2.21919	2.09434	1.71765	2.22672	8788	chr14:101193362-101201341 (+) // 82.81 // q32.2	chr14q32	chr14q32	ENSG00000185559	0007275 // multicellular organismal development // traceable author statement /// 0009790 // embryo development // inferred from electronic annotation /// 0009791 // post-embryonic development // inferred from electronic annotation /// 0030154 // cell differentiation // inferred from electronic annotation /// 0048706 // embryonic skeletal system development // inferred from electronic annotation	0005615 // extracellular space // traceable author statement /// 0005625 // soluble fraction // traceable author statement /// 0009897 // external side of plasma membrane // inferred from electronic annotation /// 0016020 // membrane // inferred from electronic annotation /// 0016021 // integral to membrane // inferred from electronic annotation /// 0016021 // integral to membrane // traceable au…	0005509 // calcium ion binding // inferred from electronic annotation /// 0005515 // protein binding // inferred from electronic annotation	NM_003836	BX340126	176290	---	A8K019 /// B2R871 /// B4DNH4 /// P80370 /// Q0H2C6 /// Q45KX0 /// Q4U3E1 /// Q969Y6	---
43251	11758350_s_at	poly(ADP-ribose) glycohydrolase pseudogene /// poly (ADP-ribose) glycohydrolase	LOC728407 /// PARG	NM_003631	Hs.662127	1.4165e-07	6.42497e-07	5.98057	2.37805	P		5.41151	5.99081	10.75	5.99081	4.25655	6.05565	5.93402	4.87074	5.46619	5.0794	2.19124	3.04895	2.22672	2.10005	2.44806	2.50345	2.21919	2.45472	2.58417	2.00393	728407 /// 8505	chr10:51679708-51707553 (+) // 74.96 // q11.23 /// chr10:46383720-46411565 (-) // 74.96 // q11.22 /// chr10:51287188-51315018 (-) // 74.96 // q11.23	chr10q11.23	chr10q11.23	ENSG00000214982 /// ENSG00000225784 /// ENSG00000227345 /// ENSG00000234596 /// ENSG00000240413	0005975 // carbohydrate metabolic process // inferred from electronic annotation /// 0006974 // response to DNA damage stimulus // inferred from electronic annotation /// 0015031 // protein transport // inferred from electronic annotation /// 0016045 // detection of bacterium // inferred from electronic annotation /// 0032312 // regulation of ARF GTPase activity // inferred from electronic annota…	0000785 // chromatin // inferred from electronic annotation /// 0005625 // soluble fraction // inferred from electronic annotation /// 0005634 // nucleus // inferred from electronic annotation /// 0005737 // cytoplasm // inferred from electronic annotation /// 0005737 // cytoplasm // traceable author statement /// 0005743 // mitochondrial inner membrane // inferred from electronic annotation /// …	0003682 // chromatin binding // inferred from electronic annotation /// 0004649 // poly(ADP-ribose) glycohydrolase activity // inferred from direct assay /// 0004649 // poly(ADP-ribose) glycohydrolase activity // inferred from electronic annotation /// 0004649 // poly(ADP-ribose) glycohydrolase activity // traceable author statement /// 0005096 // GTPase activator activity // inferred from electr…	NM_003631 /// NR_029388	CB959965	603501	---	A5YBK3 /// B4DDK6 /// B4DF23 /// B4DHS4 /// B4DX76 /// B7Z1P8 /// B7Z2K8 /// C9IYN2 /// Q0MQR4 /// Q5SQP4 /// Q5SQP5 /// Q5VW22 /// Q86W56	EC:3.2.1.143
43291	11758390_s_at	AP2 associated kinase 1	AAK1	NM_014911	Hs.630374	2.68452e-08	1.45829e-07	4.05581	2.44344	P		3.00455	3.256	3.22897	3.32046	2.94218	4.79901	5.13398	5.14294	4.9154	4.81461	2.48226	2.56337	2.27541	2.42545	2.031	2.58079	2.69151	2.55237	2.59834	2.23395	22848	chr2:69698058-69698619 (-) // 99.82 // p13.3	chr2p14	chr2p14	---	0006468 // protein phosphorylation // inferred from electronic annotation	0005886 // plasma membrane // inferred from direct assay /// 0005886 // plasma membrane // inferred from electronic annotation /// 0005905 // coated pit // inferred from electronic annotation /// 0016020 // membrane // inferred from electronic annotation	0000166 // nucleotide binding // inferred from electronic annotation /// 0004672 // protein kinase activity // inferred from electronic annotation /// 0004674 // protein serine/threonine kinase activity // inferred from electronic annotation /// 0005524 // ATP binding // inferred from electronic annotation /// 0016301 // kinase activity // inferred from electronic annotation /// 0016740 // transf…	NM_014911	DB308725	---	Fatty_Acid_Synthesis // GenMAPP	B7ZLC4 /// Q2M2I8 /// Q6ZSR9 /// Q9BUD9	EC:2.7.11.1
43301	11758400_s_at	insulin-like growth factor 2 (somatomedin A) /// INS-IGF2 readthrough transcript	IGF2 /// INS-IGF2	NM_000612	Hs.611486	2.71533e-14	5.28047e-12	29.0346	3.25685	P		31.2051	32.1903	22.0603	32.8935	14.8334	31.2262	30.4095	44.6759	24.2206	26.6312	2.52318	7.88264	2.02676	2.77158	2.65835	2.38239	3.5684	2.93959	3.32529	2.4903	3481 /// 723961	chr11:2153998-2154831 (-) // 98.72 // p15.5	chr11p15.5	chr11p15.5	ENSG00000129965 /// ENSG00000167244	0000165 // MAPKKK cascade // inferred from direct assay /// 0001501 // skeletal system development // traceable author statement /// 0001503 // ossification // inferred from electronic annotation /// 0001649 // osteoblast differentiation // inferred from electronic annotation /// 0002674 // negative regulation of acute inflammatory response // inferred from direct assay /// 0005975 // carbohydrat…	0005576 // extracellular region // not recorded /// 0005576 // extracellular region // inferred from electronic annotation /// 0005576 // extracellular region // inferred by curator /// 0005615 // extracellular space // inferred from electronic annotation /// 0005615 // extracellular space // inferred from direct assay	0005158 // insulin receptor binding // inferred from physical interaction /// 0005158 // insulin receptor binding // inferred from direct assay /// 0005159 // insulin-like growth factor receptor binding // traceable author statement /// 0005159 // insulin-like growth factor receptor binding // inferred from electronic annotation /// 0005159 // insulin-like growth factor receptor binding // inferr…	NM_000612 /// NM_001007139 /// NM_001042376 /// NM_001127598 /// NR_003512	BE299561	147470	---	A6XGL2 /// A8K6C9 /// B2MUX6 /// C9JAF2 /// P01308 /// P01344 /// P09565 /// Q1WM24	---	O	O		O
43307	11758406_s_at	KIAA1644	KIAA1644	NM_001099294	Hs.713488	2.095e-13	2.0172e-11	8.29555	2.43262	P		6.8367	7.61023	6.58474	5.8985	5.66082	9.66966	9.27203	10.5386	10.8179	10.0664	3.03011	2.38726	2.06052	2.86372	2.52289	2.17369	2.15255	2.3633	2.15578	2.61638	85352	chr22:44639549-44641502 (-) // 99.82 // q13.31	---	---	ENSG00000138944	---	0016020 // membrane // inferred from electronic annotation /// 0016021 // integral to membrane // inferred from electronic annotation	---	NM_001099294	DB316166	---	---	Q3SXP7	---
43647	11758746_a_at	matrix Gla protein	MGP	NM_000900	Hs.365706	8.51939e-06	2.37829e-05	3.16491	2.3097	P		2.80601	3.72766	3.03864	3.53262	2.7601	3.0628	3.76323	3.383	2.81855	2.75652	2.43902	2.66924	2.22549	1.79888	2.13104	2.16178	1.78718	2.29165	3.5888	2.00393	4256	chr12:15033850-15038828 (-) // 49.38 // p12.3	chr12p12.3	chr12p12.3	---	0001502 // cartilage condensation // traceable author statement /// 0001503 // ossification // inferred from electronic annotation /// 0001503 // ossification // traceable author statement /// 0006461 // protein complex assembly // inferred from electronic annotation /// 0007275 // multicellular organismal development // inferred from electronic annotation /// 0007584 // response to nutrient // i…	0005576 // extracellular region // inferred from electronic annotation /// 0005578 // proteinaceous extracellular matrix // traceable author statement /// 0005615 // extracellular space // inferred from electronic annotation /// 0005783 // endoplasmic reticulum // inferred from electronic annotation /// 0031012 // extracellular matrix // inferred from direct assay /// 0031012 // extracellular mat…	0005201 // extracellular matrix structural constituent // traceable author statement /// 0005509 // calcium ion binding // inferred from electronic annotation /// 0008147 // structural constituent of bone // traceable author statement /// 0048306 // calcium-dependent protein binding // inferred from electronic annotation	NM_000900 /// NM_001190839	BC093078.1	154870 /// 245150	---	P08493	---
43673	11758772_x_at	major histocompatibility complex, class II, DP beta 1	HLA-DPB1	NM_002121	Hs.485130	1.38731e-05	3.63611e-05	3.44512	3.82561	P		2.65498	3.5452	3.81648	3.18335	2.55007	3.6281	3.69295	3.43818	4.19147	3.75044	2.87702	2.3972	3.74627	3.12172	7.27161	5.2212	3.07965	5.30532	3.17857	2.05757	3115	chr6:33043707-33055284 (+) // 98.26 // p21.32	chr6p21.3	chr6p21.3	ENSG00000215048 /// ENSG00000223865 /// ENSG00000226826 /// ENSG00000229295 /// ENSG00000230708 /// ENSG00000230763 /// ENSG00000236693 /// ENSG00000237710	0002504 // antigen processing and presentation of peptide or polysaccharide antigen via MHC class II // inferred from electronic annotation /// 0006955 // immune response // inferred from electronic annotation /// 0019882 // antigen processing and presentation // inferred from electronic annotation	0005764 // lysosome // inferred from electronic annotation /// 0005765 // lysosomal membrane // inferred from electronic annotation /// 0005768 // endosome // inferred from electronic annotation /// 0005783 // endoplasmic reticulum // inferred from electronic annotation /// 0005789 // endoplasmic reticulum membrane // inferred from electronic annotation /// 0005794 // Golgi apparatus // inferred …	0032395 // MHC class II receptor activity // traceable author statement	NM_002121 /// XM_003119096 /// XM_003119097 /// XM_003119098 /// XM_003119099 /// XM_003119100 /// XM_003119101 /// XR_113857	M57466.1	142858	---	A0RZF7 /// A0RZF8 /// A0RZF9 /// A0RZG0 /// A1YAC1 /// A2ALJ5 /// A2ALJ6 /// A2ARK5 /// A2ARK6 /// A2BEU2 /// A2BEU3 /// A2BEU4 /// A8I207 /// A8K7H1 /// B0V056 /// B0V057 /// B0V058 /// B0V0K4 /// B0V0K5 /// B0V0U0 /// B0V0U1 /// B0V1E4 /// B0V1E5 /// B0V1E6 /// B1ATF6 /// B1ATF7 /// B4DW09 /// B4DZZ4 /// B5U899 /// B5U8B5 /// B9W6F8 /// C0MPQ4 /// C8ZLH7 /// D0AB31 /// D0AB33 /// D0EV54 /// O19…	---
43735	11758834_at	ring finger protein 43	RNF43	NM_017763	Hs.584916	4.79447e-08	2.44829e-07	3.82701	2.20174	P		4.1999	4.21029	3.60743	4.14057	2.71776	4.51033	2.96772	3.72513	4.23762	3.9534	2.18447	2.21903	2.3866	2.51281	2.30591	2.01709	1.91946	2.46376	2.15844	1.84986	54894	chr17:56429860-56494931 (-) // 97.18 // q22	chr17q22	chr17q22	ENSG00000108375	---	0005634 // nucleus // inferred from electronic annotation /// 0005635 // nuclear envelope // inferred from electronic annotation /// 0005783 // endoplasmic reticulum // inferred from electronic annotation /// 0005789 // endoplasmic reticulum membrane // inferred from electronic annotation /// 0016020 // membrane // inferred from electronic annotation /// 0016021 // integral to membrane // inferre…	0005515 // protein binding // inferred from physical interaction /// 0005515 // protein binding // inferred from electronic annotation /// 0008270 // zinc ion binding // inferred from electronic annotation /// 0016874 // ligase activity // inferred from electronic annotation /// 0046872 // metal ion binding // inferred from electronic annotation	NM_017763	AB081837.1	612482	---	Q68DV7	---
43800	11758899_at	Protein tyrosine phosphatase, receptor type, A	PTPRA	NM_002836	Hs.269577	7.40729e-06	2.10614e-05	3.52695	2.14028	P		4.18908	2.92939	3.10213	3.23236	2.23181	3.45573	3.867	3.39838	4.37925	4.48442	2.16936	2.40128	2.40275	1.98459	2.031	2.1319	2.02125	2.07455	2.40725	1.77882	5786	chr20:2844840-3021815 (+) // 93.6 // p13	chr20p13	chr20p13	---	0006468 // protein phosphorylation // inferred from electronic annotation /// 0006470 // protein dephosphorylation // inferred from electronic annotation /// 0006810 // transport // inferred from electronic annotation /// 0006886 // intracellular protein transport // inferred from electronic annotation /// 0008286 // insulin receptor signaling pathway // inferred from electronic annotation /// 00…	0005737 // cytoplasm // inferred from electronic annotation /// 0005764 // lysosome // inferred from electronic annotation /// 0005765 // lysosomal membrane // inferred from electronic annotation /// 0005768 // endosome // inferred from electronic annotation /// 0005769 // early endosome // inferred from direct assay /// 0005770 // late endosome // inferred from direct assay /// 0005886 // plasma…	0004721 // phosphoprotein phosphatase activity // inferred from electronic annotation /// 0004725 // protein tyrosine phosphatase activity // traceable author statement /// 0004725 // protein tyrosine phosphatase activity // inferred from electronic annotation /// 0004872 // receptor activity // inferred from electronic annotation /// 0005001 // transmembrane receptor protein tyrosine phosphatase…	NM_002836 /// NM_080840 /// NM_080841	AU147360	176884	Cell_cycle_KEGG // GenMAPP	A1A4H0 /// B7Z2A4 /// B7Z2Q6 /// B7Z4F4 /// B7Z4Q5 /// P18433 /// Q59EV9 /// Q5JUA8 /// Q5JUA9 /// Q5JUB0 /// Q5JWG0 /// Q5JWG1 /// Q5JWG2 /// Q5JWG3 /// Q6GMQ7 /// Q9H269	EC:3.1.3.48
43848	11758947_a_at	copine IV	CPNE4	NM_130808	Hs.199877	1.72901e-08	9.87107e-08	5.56527	2.29983	P		4.6407	4.96366	5.86677	4.96366	3.63677	5.83464	6.55023	6.13812	5.22503	7.8331	2.21291	2.02471	2.64205	2.33157	1.8288	2.15109	1.88707	2.55981	2.19546	3.16481	131034	chr3:131252405-131759165 (-) // 86.18 // q22.1	chr3q22.1	chr3q22.1	ENSG00000196353	---	---	---	NM_130808	CR593567.1	604208	---	B7Z370 /// Q4G168 /// Q96A23	---
43932	11759031_at	ATP-binding cassette, sub-family C (CFTR/MRP), member 2	ABCC2	NM_000392	Hs.368243	7.65207e-09	4.79784e-08	3.9739	2.33001	P		3.07882	4.02101	4.12915	3.77913	2.33705	3.63468	6.21342	3.89103	4.71423	3.94045	2.43133	2.45763	2.98174	2.34924	2.18177	2.10276	2.14138	2.24126	2.1057	2.30731	1244	chr10:101542462-101611933 (+) // 83.57 // q24.2	chr10q24	chr10q24	ENSG00000023839	0006810 // transport // traceable author statement /// 0006810 // transport // inferred from electronic annotation /// 0055085 // transmembrane transport // inferred from electronic annotation	0005624 // membrane fraction // inferred from electronic annotation /// 0005887 // integral to plasma membrane // inferred from electronic annotation /// 0005887 // integral to plasma membrane // traceable author statement /// 0016020 // membrane // inferred from electronic annotation /// 0016021 // integral to membrane // inferred from electronic annotation /// 0016324 // apical plasma membrane …	0000166 // nucleotide binding // inferred from electronic annotation /// 0005215 // transporter activity // inferred from electronic annotation /// 0005515 // protein binding // inferred from electronic annotation /// 0005524 // ATP binding // inferred from electronic annotation /// 0008514 // organic anion transmembrane transporter activity // traceable author statement /// 0016887 // ATPase act…	NM_000392	CA429833	237500 /// 601107	Irinotecan_pathway_PharmGKB // GenMAPP	Q5TCZ5 /// Q92887	---
43945	11759044_a_at	vitamin K epoxide reductase complex, subunit 1-like 1	VKORC1L1	NM_173517	Hs.427232	0.000157272	0.000305041	3.13631	2.34174	P		2.80416	2.39605	2.13134	2.41264	2.65498	3.43029	4.53456	3.1506	3.92874	3.91975	2.45431	2.33431	2.17802	2.42747	2.07408	2.29251	2.68747	2.69043	2.26928	2.00957	154807	chr7:65338253-65424545 (+) // 82.1 // q11.21	chr7q11.21	chr7q11.21	ENSG00000196715	---	0016020 // membrane // inferred from electronic annotation /// 0016021 // integral to membrane // inferred from electronic annotation	---	NM_173517	AK289522.1	608838	---	A8K0F7 /// B4E222 /// Q8N0U8	---
44009	11759108_at	KRIT1, ankyrin repeat containing	KRIT1	NM_001013406	Hs.531987	7.11623e-11	1.03021e-09	10.2718	2.59301	P		12.1067	12.1067	11.9035	14.4113	7.3578	10.6812	9.22374	9.03114	7.52549	8.37086	2.33237	2.86999	2.99848	2.91868	2.45649	2.19029	2.34365	2.19928	2.75479	2.86605	889	chr7:91828282-91875237 (-) // 83.25 // q21.2	chr7q21.2	chr7q21.2	---	0007264 // small GTPase mediated signal transduction // traceable author statement	0005856 // cytoskeleton // inferred from electronic annotation /// 0016020 // membrane // inferred from electronic annotation	0005083 // small GTPase regulator activity // traceable author statement /// 0005488 // binding // inferred from electronic annotation /// 0005515 // protein binding // inferred from physical interaction	NM_001013406 /// NM_004912 /// NM_194454 /// NM_194455 /// NM_194456	AY380057.1	116860 /// 604214	---	A4D1F7 /// A6NNU0 /// C9J3W7 /// C9J684 /// C9J718 /// C9JBN7 /// C9JD43 /// C9JD81 /// C9JEW7 /// C9JF32 /// C9JI47 /// C9JIY2 /// C9JJM9 /// C9JSG7 /// C9JXI9 /// O00522	---
44065	11759164_at	GATS protein-like 2	GATSL2	NM_001145064	Hs.647048	3.43645e-05	8.02759e-05	2.93492	2.13218	P		2.31856	2.82733	2.84341	2.77194	2.26348	3.35604	3.06419	2.48564	4.00505	3.41354	2.07762	2.30768	2.12957	2.00502	1.94482	2.24857	2.1218	1.99193	2.25476	2.24005	729438	chr7:74378914-74438909 (+) // 95.89 // q11.23 /// chr7:74807498-74867509 (-) // 88.14 // q11.23 /// chr7:99820219-99869742 (-) // 54.62 // q22.1	chr7q11.23	chr7q11.23	ENSG00000183086	---	---	---	NM_001145064	BC150658.1	---	---	A6NHX0	---
44066	11759165_s_at	speedy protein E3-like /// speedy protein E3-like /// speedy homolog E1 (Xenopus laevis) /// speedy homolog E2 (Xenopus laevis) /// WBSCR19-like protein 3 /// speedy homolog E5 (Xenopus laevis) /// speedy homolog E6 (Xenopus laevis) /// speedy homolog E7 (Xenopus laevis), pseudogene	LOC100509023 /// LOC100510013 /// SPDYE1 /// SPDYE2 /// SPDYE2L /// SPDYE5 /// SPDYE6 /// SPDYE7P	NM_001031618	Hs.645483	2.77844e-10	2.94256e-09	8.0905	2.60759	P		10.5457	7.51538	9.75631	7.64129	7.13677	6.00543	7.63267	8.51003	8.74308	7.41836	2.85854	2.47537	2.92135	2.39845	2.44806	2.76848	2.02081	3.01245	2.69922	2.4732	100310812 /// 100509023 /// 100510013 /// 285955 /// 441251 /// 441273 /// 442590 /// 729597	chr7:75124297-76168313 (+) // 88.26 // q11.23 /// chr7:44040487-44050191 (+) // 73.6 // p13 /// chr7:66744627-66754448 (+) // 70.72 // q11.21 /// chr7:102194628-102204441 (+) // 71.3 // q22.1 /// chr7:102293720-102303528 (+) // 71.3 // q22.1 /// chr7:75125816-76169840 (-) // 86.41 // q11.23 /// chr7:101720692-101995543 (-) // 70.72 // q22.1	chr7p13 /// chr7q11.23 /// chr7q22.1	chr7p13 /// chr7q11.23 /// chr7q22.1	ENSG00000136206 /// ENSG00000166667 /// ENSG00000170092 /// ENSG00000173678 /// ENSG00000179994 /// ENSG00000185040 /// ENSG00000205238 /// ENSG00000205482 /// ENSG00000230358	---	---	---	NM_001031618 /// NM_001099435 /// NM_001146210 /// NM_001166339 /// NM_175064 /// NR_003666 /// XM_003119047 /// XM_003119048 /// XM_003120042	NM_175064.2	---	---	A6NHP3 /// A6NIY4 /// A6NJR5 /// A6NNV3 /// B4DY11 /// B7Z460 /// Q495Y7 /// Q495Y8 /// Q8NFV5	---
44148	11759247_x_at	protocadherin gamma subfamily A, 1	PCDHGA1	NM_018912	Hs.368160	2.24721e-07	9.70287e-07	3.54005	1.96087	P		2.85926	3.60743	3.50292	3.85657	2.5321	4.37904	3.33298	4.01009	3.85947	3.46068	1.65536	1.87155	1.73228	1.9127	2.02504	2.4072	2.14427	1.91406	2.04594	1.90027	56114	chr5:140710137-140712819 (+) // 100.0 // q31.3	chr5q31	chr5q31	ENSG00000204956	0007155 // cell adhesion // inferred from electronic annotation /// 0007156 // homophilic cell adhesion // inferred from electronic annotation	0005886 // plasma membrane // inferred from electronic annotation /// 0016020 // membrane // inferred from electronic annotation /// 0016021 // integral to membrane // inferred from electronic annotation	0005509 // calcium ion binding // inferred from electronic annotation	NM_018912 /// NM_031993	BC112084.1	606288	---	Q2M273 /// Q9Y5H4	---			O
44158	11759257_at	transmembrane protein 211	TMEM211	NM_001001663	Hs.329040	7.8587e-09	4.91057e-08	6.47403	2.43576	P		7.56415	5.14837	6.83535	6.0219	4.70501	6.63542	7.34203	7.98884	6.14098	6.35821	2.7589	3.07415	2.22672	2.01709	2.30155	3.10235	2.11584	1.99727	1.84655	2.91715	255349	chr22:25331188-25342662 (-) // 93.77 // q11.23	chr22q11.23	chr22q11.23	ENSG00000206069	---	0016020 // membrane // inferred from electronic annotation /// 0016021 // integral to membrane // inferred from electronic annotation	---	NM_001001663	BC130647.1	---	---	Q6ICI0	---
44267	11759366_at	zinc finger protein 835	ZNF835	NM_001005850	Hs.458438	2.30563e-07	9.93254e-07	3.31244	2.39394	P		3.39872	3.1121	2.85926	3.68787	2.97224	3.14976	2.74755	3.8356	4.37925	2.98201	2.52094	2.35433	2.55263	2.14133	2.555	2.58882	2.29293	2.62796	2.30155	2.00393	90485	chr19:57174024-57183151 (-) // 72.73 // q13.43	chr19q13.43	chr19q13.43	ENSG00000127903	0006350 // transcription // inferred from electronic annotation /// 0045449 // regulation of transcription // inferred from electronic annotation	0005622 // intracellular // inferred from electronic annotation /// 0005634 // nucleus // inferred from electronic annotation	0003676 // nucleic acid binding // inferred from electronic annotation /// 0003677 // DNA binding // inferred from electronic annotation /// 0008270 // zinc ion binding // inferred from electronic annotation /// 0046872 // metal ion binding // inferred from electronic annotation	NM_001005850	AK299565.1	---	---	B7Z5Y0 /// Q9Y2P0	---
44280	11759379_at	olfactory receptor, family 5, subfamily L, member 1	OR5L1	NM_001004738	Hs.553623	2.88367e-06	9.25891e-06	2.89714	2.39046	P		2.94576	3.27621	2.85926	2.97382	2.2562	2.90442	3.08577	2.36471	3.12525	3.17999	2.33237	2.06187	2.02322	2.91868	2.23085	2.56861	2.91868	2.31526	2.21557	2.31949	219437	chr11:55578842-55579952 (+) // 100.0 // q11 /// chr11:55594597-55595673 (+) // 90.45 // q11	chr11q11	chr11q11	ENSG00000186117	0007165 // signal transduction // inferred from electronic annotation /// 0007186 // G-protein coupled receptor protein signaling pathway // inferred from electronic annotation /// 0007608 // sensory perception of smell // inferred from electronic annotation /// 0050896 // response to stimulus // inferred from electronic annotation	0005886 // plasma membrane // inferred from electronic annotation /// 0016020 // membrane // inferred from electronic annotation /// 0016021 // integral to membrane // inferred from electronic annotation	0004871 // signal transducer activity // inferred from electronic annotation /// 0004872 // receptor activity // inferred from electronic annotation /// 0004930 // G-protein coupled receptor activity // inferred from electronic annotation /// 0004984 // olfactory receptor activity // inferred from electronic annotation	NM_001004738	BC136939.1	---	---	Q8NGL2	---
44390	11759489_s_at	thioredoxin-like 1	TXNL1	NM_004786	Hs.114412	2.78712e-09	1.9984e-08	13.6159	2.35018	P		12.4144	12.2206	13.4094	12.4144	6.44908	13.726	17.8483	15.4857	16.5303	15.6611	2.30377	2.44813	1.95916	1.95587	2.37876	2.52556	2.50663	2.56863	2.3528	2.50244	9352	chr18:54275509-54305933 (-) // 72.91 // q21.31	chr18q21.31	chr18q21.31	---	0006662 // glycerol ether metabolic process // inferred from electronic annotation /// 0006810 // transport // inferred from electronic annotation /// 0022900 // electron transport chain // inferred from electronic annotation /// 0045454 // cell redox homeostasis // inferred from electronic annotation	0005737 // cytoplasm // inferred from direct assay /// 0005737 // cytoplasm // inferred from electronic annotation	0009055 // electron carrier activity // inferred from electronic annotation /// 0015035 // protein disulfide oxidoreductase activity // inferred from electronic annotation /// 0015036 // disulfide oxidoreductase activity // inferred from direct assay	NM_004786 /// NR_024546	AB209263.1	603049	---	B2R960 /// B3KT45 /// O43396 /// Q59G46	---
44415	11759514_at	BCL2-like 1	BCL2L1	NM_001191	Hs.516966	8.9411e-08	4.26711e-07	11.9182	3.11472	P		9.92827	10.7907	10.4687	11.539	8.71243	14.4335	11.8486	13.8344	14.7558	12.8706	2.92038	2.56863	2.64285	2.4734	4.31479	3.81131	3.78719	3.69135	3.35781	1.57951	598	chr20:30252256-30311446 (-) // 98.85 // q11.21	chr20q11.21	chr20q11.21	ENSG00000171552	0001541 // ovarian follicle development // inferred from electronic annotation /// 0001666 // response to hypoxia // inferred from electronic annotation /// 0001701 // in utero embryonic development // inferred from electronic annotation /// 0001836 // release of cytochrome c from mitochondria // inferred from direct assay /// 0001836 // release of cytochrome c from mitochondria // inferred from …	0005622 // intracellular // inferred from electronic annotation /// 0005634 // nucleus // inferred from electronic annotation /// 0005739 // mitochondrion // inferred from direct assay /// 0005739 // mitochondrion // inferred from electronic annotation /// 0005739 // mitochondrion // traceable author statement /// 0005740 // mitochondrial envelope // inferred from electronic annotation /// 000574…	0005515 // protein binding // inferred from physical interaction /// 0005515 // protein binding // inferred from electronic annotation /// 0042802 // identical protein binding // inferred from physical interaction /// 0043027 // caspase inhibitor activity // inferred from electronic annotation /// 0046982 // protein heterodimerization activity // inferred from electronic annotation /// 0051400 //…	NM_001191 /// NM_138578	AW263226	600039	Apoptosis // GenMAPP /// Apoptosis_GenMAPP // GenMAPP /// Apoptosis_KEGG // GenMAPP	Q07817 /// Q5QP56 /// Q5QP59 /// Q5TE63 /// Q5TE64 /// Q9H1R6	---	O
44715	11759814_at	coiled-coil domain containing 122	CCDC122	NM_144974	Hs.170849	2.64914e-13	2.40541e-11	33.0927	2.62566	P		30.8757	29.6003	28.9181	34.892	11.2136	36.2718	43.0704	39.3612	32.551	44.1725	2.87187	1.65021	2.04785	5.08149	2.65812	2.01709	2.21919	1.63202	3.17857	2.90017	160857	chr13:44432915-44449043 (-) // 63.0 // q14.11	chr13q14.11	chr13q14.11	---	---	---	---	NM_144974	BC144571.1	613408	---	B7ZMJ0 /// Q5T0U0	---
44897	11759996_at	UDP glycosyltransferase 3 family, polypeptide A1	UGT3A1	NM_001171873	Hs.254699	8.73247e-11	1.20688e-09	26.3928	2.5353	P		18.4619	23.126	19.8823	21.4623	17.5162	32.8277	29.3999	36.5541	36.1932	28.5045	2.73826	2.10235	2.7334	1.63241	2.77568	3.07256	3.10028	2.68507	2.15844	2.35451	133688	---	chr5p13.2	chr5p13.2	---	0008152 // metabolic process // inferred from electronic annotation	0016020 // membrane // inferred from electronic annotation /// 0016021 // integral to membrane // inferred from electronic annotation	0015020 // glucuronosyltransferase activity // inferred from electronic annotation /// 0016740 // transferase activity // inferred from electronic annotation /// 0016757 // transferase activity, transferring glycosyl groups // inferred from electronic annotation /// 0016758 // transferase activity, transferring hexosyl groups // inferred from electronic annotation	NM_001171873 /// NM_152404	BC035012.1	---	---	A8K444 /// B7Z3N0 /// B7Z8Q8 /// Q6NUS8 /// Q8IYS9	EC:2.4.1.17
44933	11760032_at	crumbs homolog 1 (Drosophila)	CRB1	NM_001193640	Hs.126135	6.2783e-07	2.41618e-06	10.3772	2.39159	P		7.8109	4.63619	7.06988	5.04974	3.59595	15.8335	14.5798	15.3442	17.3018	12.5504	2.84197	2.40128	2.14641	1.77697	2.4166	2.10145	2.7918	2.68665	2.15844	2.59433	23418	chr1:197237407-197447584 (+) // 98.9 // q31.3	chr1q31-q32.1	chr1q31-q32.1	ENSG00000134376	0007163 // establishment or maintenance of cell polarity // traceable author statement /// 0007267 // cell-cell signaling // traceable author statement /// 0007601 // visual perception // inferred from electronic annotation /// 0016044 // cellular membrane organization // inferred from electronic annotation /// 0042462 // eye photoreceptor cell development // inferred from electronic annotation /…	0005576 // extracellular region // inferred from electronic annotation /// 0005886 // plasma membrane // inferred from electronic annotation /// 0016020 // membrane // inferred from electronic annotation /// 0016021 // integral to membrane // inferred from electronic annotation /// 0016324 // apical plasma membrane // inferred from electronic annotation	0005509 // calcium ion binding // inferred from electronic annotation /// 0005515 // protein binding // inferred from physical interaction	NM_001193640 /// NM_201253	AF154671.1	172870 /// 600105 /// 604210	---	A8K118 /// B7Z5T1 /// B7Z5T2 /// B7Z824 /// B7Z826 /// C9J7J8 /// P82279 /// Q59H36 /// Q8WWY1	---
44956	11760055_at	potassium voltage-gated channel, subfamily G, member 4	KCNG4	NM_172347	Hs.335877	1.37047e-08	8.03565e-08	4.56158	2.31767	P		3.36208	3.49995	4.30313	4.68938	3.64156	5.02836	4.62196	6.73765	5.29849	4.43324	2.31864	2.61648	2.12024	2.06147	3.06715	2.38893	2.99203	1.88707	1.72082	2.00393	93107	chr16:84269013-84273356 (-) // 76.19 // q24.1	chr16q24.1	chr16q24.1	ENSG00000168418	0006810 // transport // inferred from electronic annotation /// 0006811 // ion transport // inferred from electronic annotation /// 0006813 // potassium ion transport // inferred from electronic annotation /// 0055085 // transmembrane transport // inferred from electronic annotation	0005886 // plasma membrane // inferred from electronic annotation /// 0008076 // voltage-gated potassium channel complex // inferred from electronic annotation /// 0016020 // membrane // inferred from electronic annotation /// 0016021 // integral to membrane // inferred from electronic annotation	0005216 // ion channel activity // inferred from electronic annotation /// 0005244 // voltage-gated ion channel activity // inferred from electronic annotation /// 0005249 // voltage-gated potassium channel activity // inferred from electronic annotation /// 0005267 // potassium channel activity // inferred from electronic annotation /// 0005515 // protein binding // inferred from electronic anno…	NM_172347	BC008969.2	607603	---	Q32MC1 /// Q547S7 /// Q8TDN1	---
44971	11760070_at	hypothetical LOC645010	FLJ16126	XR_109873	Hs.538222	1.3805e-08	8.08534e-08	4.77883	2.30407	P		5.53322	6.05317	5.71598	6.39963	3.51214	3.35251	4.15575	4.71423	4.10015	4.25147	2.28073	2.37803	1.95169	1.85923	2.53653	2.25756	2.61491	2.09434	2.62299	2.44468	645010	chr1:9886346-9888329 (-) // 69.61 // p36.22	chr1p36.22	chr1p36.22	---	---	---	---	XR_109873 /// XR_111919 /// XR_114055	BC130506.1	---	---	A1L4E0	---
45012	11760111_at	actinin, alpha 1	ACTN1	NM_001102	Hs.509765	1.07616e-08	6.48253e-08	13.3393	2.26942	P		14.7135	12.4818	12.6203	12.4868	9.61787	15.1575	15.2319	16.3676	12.2562	12.4595	2.32016	2.4003	2.22176	2.20997	2.20997	1.69323	3.0058	2.09318	2.20997	2.32978	87	chr14:69341541-69445884 (-) // 90.61 // q24.1	chr14q24.1-q24.2|14q24|14q22-q24	chr14q24.1-q24.2|14q24|14q22-q24	---	0042981 // regulation of apoptosis // non-traceable author statement /// 0048041 // focal adhesion assembly // inferred from mutant phenotype /// 0051017 // actin filament bundle assembly // inferred from electronic annotation /// 0051271 // negative regulation of cellular component movement // inferred from mutant phenotype	0001725 // stress fiber // inferred from electronic annotation /// 0005634 // nucleus // inferred from electronic annotation /// 0005730 // nucleolus // inferred from direct assay /// 0005737 // cytoplasm // inferred from electronic annotation /// 0005829 // cytosol // not recorded /// 0005856 // cytoskeleton // inferred from electronic annotation /// 0005925 // focal adhesion // inferred from mu…	0003779 // actin binding // inferred from electronic annotation /// 0005178 // integrin binding // inferred from direct assay /// 0005509 // calcium ion binding // inferred from electronic annotation /// 0005515 // protein binding // inferred from physical interaction /// 0005515 // protein binding // inferred from electronic annotation /// 0017166 // vinculin binding // inferred from physical in…	NM_001102 /// NM_001130004 /// NM_001130005	M95178.1	102575	---	A1L0V1 /// B3KUX9 /// B3V8S3 /// B4DFY0 /// B4DHH3 /// B4DRP5 /// B7TY16 /// B7Z565 /// P12814 /// Q1HE25 /// Q5ZEZ4 /// Q86TX4	---	O	O	O
45146	11760245_x_at	coiled-coil domain containing 163, pseudogene	CCDC163P	NR_033296	Hs.461300	5.21067e-06	1.55395e-05	4.15571	2.19352	P		4.29264	2.35452	3.50596	4.11307	2.66237	5.29523	4.50958	6.05022	3.7988	4.97475	1.9388	2.01698	2.46267	2.27175	2.11687	2.66105	2.21919	2.34582	2.11687	1.78524	126661	chr1:45959604-45965815 (-) // 70.13 // p34.1	chr1p34.1	chr1p34.1	ENSG00000236624 /// ENSG00000253867	---	---	---	NR_033296 /// NR_033297 /// NR_033298	AK300867.1	---	---	B4DV03	---
45175	11760274_at	eukaryotic translation initiation factor 3, subunit H	EIF3H	NM_003756	Hs.492599	1.56145e-09	1.22038e-08	6.22771	1.97379	P		7.22072	5.16148	9.11428	5.33612	3.45162	6.95575	5.64174	7.55859	6.56593	5.27084	1.90027	2.08075	1.99784	2.03708	1.6378	2.00537	2.09434	2.09857	1.779	2.10687	8667	chr8:117670487-117768063 (-) // 99.9 // q23.3	chr8q24.11	chr8q24.11	ENSG00000147677	0006412 // translation // inferred from electronic annotation /// 0006413 // translational initiation // inferred by curator /// 0006413 // translational initiation // inferred from direct assay /// 0006413 // translational initiation // inferred from electronic annotation /// 0006446 // regulation of translational initiation // traceable author statement	0005737 // cytoplasm // inferred from direct assay /// 0005737 // cytoplasm // inferred from electronic annotation /// 0005829 // cytosol // not recorded /// 0005852 // eukaryotic translation initiation factor 3 complex // inferred from direct assay /// 0005852 // eukaryotic translation initiation factor 3 complex // inferred from electronic annotation	0003743 // translation initiation factor activity // inferred by curator /// 0003743 // translation initiation factor activity // inferred from direct assay /// 0003743 // translation initiation factor activity // inferred from electronic annotation /// 0005515 // protein binding // inferred from physical interaction	NM_003756	AK296162.1	603912	Translation_Factors // GenMAPP	B3KS98 /// B4DJN9 /// O15372 /// Q53HG0 /// Q53HR0 /// Q5BKY2 /// Q6IB98	---
45256	11760355_a_at	peptidase (mitochondrial processing) beta	PMPCB	NM_004279	Hs.184211	1.08812e-14	3.03658e-12	66.1101	2.98884	P		55.6497	78.9369	99.0468	66.9445	37.1449	67.9192	54.0886	67.9367	60.6528	72.7803	2.30377	3.83699	3.15374	2.01709	2.43117	3.87486	3.30549	2.71417	3.56592	2.6852	9512	chr7:102937877-102970349 (+) // 89.61 // q22.1	chr7q22.1	chr7q22.1	ENSG00000105819	0006508 // proteolysis // inferred from electronic annotation	0005739 // mitochondrion // inferred from electronic annotation /// 0005759 // mitochondrial matrix // inferred from electronic annotation	0003824 // catalytic activity // inferred from electronic annotation /// 0004222 // metalloendopeptidase activity // inferred from electronic annotation /// 0008233 // peptidase activity // inferred from electronic annotation /// 0008237 // metallopeptidase activity // inferred from electronic annotation /// 0008270 // zinc ion binding // inferred from electronic annotation /// 0016787 // hydrola…	NM_004279	AK297354.1	603131	---	A8K1E9 /// B3KM34 /// B3KQ85 /// B4DM90 /// O75439 /// Q96CP5 /// Q9UG64	EC:3.4.24.64
45261	11760360_at	ADP-dependent glucokinase	ADPGK	NM_031284	Hs.654636	1.94828e-06	6.55152e-06	5.19652	2.28287	P		5.29106	4.63942	4.89975	4.671	4.81297	5.20015	5.9447	4.52357	6.19705	5.78558	2.05361	2.72294	2.17825	1.9131	2.49172	2.13138	1.88707	2.57052	2.28073	2.59941	83440	chr15:73043709-73079935 (-) // 78.21 // q24.1	chr15q24.1	chr15q24.1	---	0005975 // carbohydrate metabolic process // inferred from electronic annotation /// 0006096 // glycolysis // inferred from electronic annotation	0005576 // extracellular region // inferred from electronic annotation	0016301 // kinase activity // inferred from electronic annotation /// 0016740 // transferase activity // inferred from electronic annotation /// 0016773 // phosphotransferase activity, alcohol group as acceptor // inferred from electronic annotation /// 0043843 // ADP-specific glucokinase activity // inferred from electronic annotation /// 0046872 // metal ion binding // inferred from electronic …	NM_031284 /// NR_023318 /// NR_023319	BC018074.1	611861	---	B4DDP8 /// B4DG35 /// C9J3J7 /// Q69YR1 /// Q9BRR6	EC:2.7.1.147
45265	11760364_at	dolichyl-phosphate (UDP-N-acetylglucosamine) N-acetylglucosaminephosphotransferase 1 (GlcNAc-1-P transferase)	DPAGT1	NM_001382	Hs.524081	1.10026e-09	9.12791e-09	3.67298	2.7684	P		2.88296	2.83681	3.26917	3.18601	2.70347	3.8268	4.94457	4.69897	3.96586	4.41518	2.96605	3.05343	2.88335	2.34924	2.87393	2.38893	2.91868	2.84284	3.40365	2.00393	1798	chr11:118967219-118972594 (-) // 99.68 // q23.3	chr11q23.3	chr11q23.3	ENSG00000172269	0006047 // UDP-N-acetylglucosamine metabolic process // inferred from electronic annotation /// 0006487 // protein N-linked glycosylation // inferred from mutant phenotype /// 0006488 // dolichol-linked oligosaccharide biosynthetic process // not recorded /// 0006488 // dolichol-linked oligosaccharide biosynthetic process // inferred from electronic annotation /// 0019348 // dolichol metabolic pr…	0005624 // membrane fraction // inferred from direct assay /// 0005783 // endoplasmic reticulum // inferred from electronic annotation /// 0005789 // endoplasmic reticulum membrane // inferred from sequence or structural similarity /// 0005789 // endoplasmic reticulum membrane // inferred from electronic annotation /// 0005792 // microsome // inferred from direct assay /// 0005792 // microsome //…	0003975 // UDP-N-acetylglucosamine-dolichyl-phosphate N-acetylglucosaminephosphotransferase activity // inferred from direct assay /// 0003975 // UDP-N-acetylglucosamine-dolichyl-phosphate N-acetylglucosaminephosphotransferase activity // inferred from mutant phenotype /// 0003975 // UDP-N-acetylglucosamine-dolichyl-phosphate N-acetylglucosaminephosphotransferase activity // inferred from electro…	NM_001382	AK301973.1	191350 /// 608093	---	B2R6Z9 /// B3KY32 /// B4DXH3 /// Q9H3H5	EC:2.7.8.15
45298	11760397_at	seryl-tRNA synthetase 2, mitochondrial	SARS2	NM_001145901	Hs.709416	5.60961e-07	2.18609e-06	5.18409	1.91556	P		3.00561	3.60743	4.44722	4.2884	2.41494	6.25866	7.75442	5.39364	7.00336	7.66723	1.77047	2.0143	1.81408	1.81607	1.81504	2.31041	1.63961	2.28021	2.04521	1.65021	54938	chr19:39410746-39421403 (-) // 73.58 // q13.2	chr19q13.2	chr19q13.2	---	0006412 // translation // inferred from electronic annotation /// 0006418 // tRNA aminoacylation for protein translation // inferred from electronic annotation /// 0006434 // seryl-tRNA aminoacylation // inferred from sequence or structural similarity /// 0006434 // seryl-tRNA aminoacylation // inferred from electronic annotation /// 0030163 // protein catabolic process // inferred from electroni…	0005737 // cytoplasm // inferred from electronic annotation /// 0005739 // mitochondrion // inferred from sequence or structural similarity /// 0005739 // mitochondrion // inferred from electronic annotation /// 0005759 // mitochondrial matrix // not recorded /// 0005759 // mitochondrial matrix // inferred from electronic annotation /// 0019005 // SCF ubiquitin ligase complex // inferred from dir…	0000166 // nucleotide binding // inferred from electronic annotation /// 0001948 // glycoprotein binding // inferred from direct assay /// 0004812 // aminoacyl-tRNA ligase activity // inferred from electronic annotation /// 0004828 // serine-tRNA ligase activity // not recorded /// 0004828 // serine-tRNA ligase activity // inferred from sequence or structural similarity /// 0004828 // serine-tRNA…	NM_001145901 /// NM_017827	AK296170.1	612804	---	B4DE10 /// B4DJP6 /// B4DXB9 /// Q96EF6 /// Q9NP81	EC:6.1.1.11
45347	11760446_a_at	endo-beta-N-acetylglucosaminidase	ENGASE	NM_001042573	Hs.29288	1.24672e-07	5.73493e-07	6.83819	2.2899	P		6.44076	4.96918	4.44596	5.50512	2.96059	9.55969	10.8621	8.7239	6.78581	8.1288	2.1668	2.05892	1.97453	2.0512	2.81504	2.81768	1.99148	2.35444	2.16865	2.50024	64772	chr17:77073509-77084677 (+) // 95.12 // q25.3	chr17q25.3	chr17q25.3	---	0008152 // metabolic process // inferred from electronic annotation	0005622 // intracellular // inferred from electronic annotation /// 0005737 // cytoplasm // inferred from electronic annotation /// 0005829 // cytosol // inferred from electronic annotation	0016787 // hydrolase activity // inferred from electronic annotation /// 0016798 // hydrolase activity, acting on glycosyl bonds // inferred from electronic annotation /// 0033925 // mannosyl-glycoprotein endo-beta-N-acetylglucosaminidase activity // inferred from electronic annotation	NM_001042573	AK301115.1	611898	---	B4DVK0 /// C9JJY5 /// Q8NFI3	EC:3.2.1.96
45385	11760484_a_at	butyrophilin, subfamily 2, member A2	BTN2A2	NM_001197237	Hs.373938	1.65423e-08	9.4902e-08	9.63954	2.08218	P		10.1889	11.1352	9.89885	11.6978	9.39303	9.22708	9.99227	9.63072	7.03014	8.20133	2.02463	1.87148	2.57939	2.23237	2.22997	1.75398	1.96066	1.80501	2.1376	2.22672	10385	chr6:26383329-26391136 (+) // 97.55 // p22.2	chr6p22.1	chr6p22.1	ENSG00000124508	---	0016020 // membrane // inferred from electronic annotation /// 0016021 // integral to membrane // inferred from electronic annotation	---	NM_001197237 /// NM_001197238 /// NM_001197239 /// NM_001197240 /// NM_006995 /// NM_181531	AK304744.1	613591	---	A6NM84 /// B4DE97 /// B4DQ01 /// B4E3J1 /// C9IY66 /// C9IZY2 /// C9J8J5 /// C9J8R3 /// C9JAJ6 /// C9JWH2 /// Q8WVV5	---
[truncated: 61 more rows]
[truncated: 14 more columns]

## Sheet: only Amnicytes
Index	Probe Set ID	Description	Gene Symbol	GenbankAccessionID	UniGeneID	p-value	Benjamini Hochberg FDR	First mean value	Am mean value	First detected genes	Am detected genes	CHA 1 signal value	CHA 2 signal value	CHA3 signal value	CHA4 signal value	CHA7 signal value	CHA33 signal value	CHA44 signal value	CHA52 signal value	CHA80 signal value	CHA85 signal value	Am1 sigal value	Am2 sigal value	Am3 sigal value	Am4 sigal value	Am5 sigal value	Am6 sigal value	Am7 sigal value	Am8 sigal value	Am10 sigal value	Am11 sigal value	EntrezGeneID	Alignments	Chromosomal Location	Cytoband	EnsemblID	GO: biological process	GO: cellular component	GO: molecular function	RefSeq	accession	OMIM	Pathway	SwissProt	EC	apoptosis	behavior	cell adhesion	cell cycle
[truncated: 30,077 more rows]
[truncated: 14 more columns]

## Sheet: In both
Index	Probe Set ID	Description	Gene Symbol	GenbankAccessionID	UniGeneID	Am group/First group intensity	p-value	Benjamini Hochberg FDR	First group signal value	Am group signal value	CHA 1 signal value	CHA 2 signal value	CHA3 signal value	CHA4 signal value	CHA7 signal value	CHA33 signal value	CHA44 signal value	CHA52 signal value	CHA80 signal value	CHA85 signal value	Am1 sigal value	Am2 sigal value	Am3 sigal value	Am4 sigal value	Am5 sigal value	Am6 sigal value	Am7 sigal value	Am8 sigal value	Am10 sigal value	Am11 sigal value	EntrezGeneID	Alignments	Chromosomal Location	Cytoband	EnsemblID	GO: biological process	GO: cellular component	GO: molecular function	RefSeq	accession	OMIM	Pathway	SwissProt	EC	apoptosis	behavior	cell adhesion	cell cycle	cell differentiation
[truncated: 3,144 more rows]
[truncated: 13 more columns]
