# Supplementary material for: Comparative Transcriptome Analysis of Cell-Free Fetal RNA from Amniotic Fluid and RNA from Amniocytes in Uncomplicated Pregnancies
Source: PLoS One. 2015 Jul 16;10(7):e0132955. doi: 10.1371/journal.pone.0132955 (PMC4504687; doi:10.1371/journal.pone.0132955)
Supplement: S3 File — (XLSX) [file pone.0132955.s003.xlsx]

## Sheet: Table 3
Term	PValue	Benjamini	number of gene	gene
Umbilical cord blood	3.21862e-29	1.19411e-26	21	MRPL33 MRPL51 MED11 MRPS18B FXYD5 ARL6IP5 C6ORF115 C7ORF55 HSPB11 POP5 FAM96B ALG5 UFC1 NIPSNAP3A NSMCE1 ATP5H ORMDL2 THYN1 TBC1D7 SELK EEF1E1
Skin	2.96361e-28	5.49749e-26	189	ITFG1 ZNF45 TRAPPC5 SURF1 NTAN1 CHCHD5 MTIF2 SERPINH1 ATP6V0C C1ORF57 WDR54 CACYBP EFR3A FAHD2A PPP2R2D ZNF622 FAM108A1 SPHK1 GGH C19ORF10 C1ORF63 MARCKS SLC20A1 RPS19BP1 ANP32A BRD7 MRPL1 CNPY2 THOC7 METTL11A MREG TCEA2 TTC13 MXRA7 ZNF259 TCEB1 CMC1 CNDP1 TSPAN3 NDUFAB1 SRP19 MOBKL2A DDX27 GTF2E1 GTF2E2 CHIC2 CDKN2B LRRC57 TUBG1 TMEM106C PCMTD1 ME1 IKBIP CXXC1 ARPC3 ARPC2 ZNF697 B4GALT7 GINS1 PH…
Cajal-Retzius cell	1.39894e-27	1.73002e-25	10	NME1 FH C1ORF123 PPA1 PRDX4 ACTR3 AASDHPPT CCT6A TXN GSTP1
Epithelium	2.37078e-26	2.1989e-24	265	C14ORF4 PPAPDC2 CDCA2 VPS4B RPL12 C16ORF62 CCDC137 KIAA1522 DHX29 MAPK3 RDBP KIAA1671 SH3GL2 OSTF1 CHCHD3 GSTCD ARFGEF1 ACP1 PEA15 SGK223 PVRL2 MEPCE ZC3H14 C9ORF16 PLEKHJ1 ZC3H18 MAP2K2 PCNT KLF10 TGFBR2 ACACA PCNP ATR RPS6 VDAC2 USF2 FXR1 MAP2 CDC42BPB RG9MTD1 EIF2A LSM14A EEF2K MYC KIAA1949 FMNL2 C21ORF70 MTMR14 USP24 WDR43 GRAMD1A TMCO1 WDR46 THOC1 ZNF469 NACA WRNIP1 C10ORF119 HDGFRP2 SF3B2 P…
Fetal brain cortex	8.5962e-24	6.37838e-22	7	NONO GRIPAP1 DDAH2 DDAH1 ACAT1 HNRNPA3 FABP5
Placenta	2.22655e-20	1.37675e-18	380
Muscle	1.27145e-18	6.73869e-17	59	MRPL39 GTPBP6 PIAS3 DUSP11 TIPRL ARIH2 HOXA10 UAP1 LAPTM4A MAP2K3 GARS RNF8 COL14A1 H3F3A H3F3B FAM3C TSNAX NAP1L1 VPS37B NFKB1 PDIA4 HSBP1 AP2B1 WBP5 ELOF1 AEN USP11 CCNI RPH3AL C1ORF94 FADS3 NAE1 ZNF23 TMEM98 PDRG1 TMEM206 CSNK1G2 BAT1 SLC38A10 C14ORF166 TRIM72 HECTD1 RHOBTB3 SEC11A FDPS NTN5 PRKAG1 SDC2 PRMT3 TP53I3 ALAS1 CDK4 UMPS PSME1 ZNF711 COMMD3 KIAA1191 BUD13 PWP2
Lung	2.06096e-16	1.03251e-14	272	LSM6 PPCS RPL22L1 PIK3C3 PSENEN JAGN1 RAPGEF2 DDRGK1 BTBD6 ABCC10 HMG20B ZUFSP NME4 PITPNM1 PGLS SPAG7 TAGLN ASCC2 JUN PELO EIF2AK2 MRPL44 NEK7 ORAI1 ZCRB1 ARF6 PRRC1 DAAM1 NAA38 ZNF512 FRG1 AHNAK2 DIABLO CDC42EP3 FNIP2 NCKAP1 PAXIP1 WDR61 HEBP1 RWDD1 C1ORF151 AP2S1 C22ORF30 TRIAP1 MCCC2 DYNLL1 ATP5S BAG2 TUBB6 MICAL1 CCDC28A ZFP36 KDELR2 EXOSC8 PEPD MTERF ACO2 ACO1 PI4KA ADNP GTF2H4 EXOSC3 NDUFA…
B-cell lymphoma	1.98651e-14	8.19234e-13	3	CLIC1 MAPRE1 TMEM111
Cervix carcinoma	2.15274e-14	7.99028e-13	14	PTBP2 CUL1 EMG1 MTPAP SLC38A6 KDELC1 MAML1 GAS6 DAXX TRAPPC6B EXOSC4 DAPK3 SUPT3H UPF2
Uterus	2.29082e-14	7.71383e-13	222	LSM6 PPCS RPL22L1 PIK3C3 PSENEN JAGN1 RAPGEF2 DDRGK1 BTBD6 ABCC10 HMG20B ZUFSP NME4 PITPNM1 PGLS SPAG7 TAGLN ASCC2 JUN PELO EIF2AK2 MRPL44 NEK7 ORAI1 ZCRB1 ARF6 PRRC1 DAAM1 NAA38 ZNF512 FRG1 AHNAK2 DIABLO CDC42EP3 FNIP2 NCKAP1 PAXIP1 WDR61 HEBP1 RWDD1 C1ORF151 AP2S1 C22ORF30 TRIAP1 MCCC2 DYNLL1 ATP5S BAG2 TUBB6 MICAL1 CCDC28A ZFP36 KDELR2 EXOSC8 PEPD MTERF ACO2 ACO1 PI4KA ADNP GTF2H4 EXOSC3 NDUFA…
Platelet	9.42073e-14	2.91411e-12	18	EIF2S3 FAM177A1 STX7 HADHB ENDOD1 CCT4 PSMC2 DYRK1A PDIA3 UBE2G1 CD151 MTHFD1 MAP3K2 GP1BB DBI ANXA3 PSMD12 GSK3A
Cervix	1.7238e-11	4.91946e-10	31	CISD2 IFRD1 DCTPP1 CIB1 MOGS RAB10 MTIF3 PSMB6 RPL10A HDDC3 ATP13A2 LACTB2 POLD4 ARF1 PLCXD2 TAF1D HINT1 TTC27 ACOT13 KDELR3 SGK1 ZDHHC4 MRPL3 SSBP1 YPEL5 ABHD4 TMEM42 PRPF19 GPS2 BRE SSNA1
Urinary bladder	3.74464e-09	9.92331e-08	10	IMPA1 DPY30 NME7 MED7 ANKRD22 PIN4 RNF13 MOBKL3 PSMC6 SPG11
Liver	4.47444e-09	1.10668e-07	109	JUB MPV17 MAGEC3 ACBD5 ROCK1 PCBD1 ADAMTS20 ADAMTS5 HSD17B11 NAGLU GNAI3 CHCHD8 ATP11C CAMK2N1 CYP2R1 CYP8B1 P4HA1 DECR1 GTF2H5 HSD17B4 PDHX SDHB ATOX1 TCEAL8 UQCR10 PNPLA7 R3HDM2 CARKD ZCCHC3 METTL8 PRDX6 IFT88 AKR1D1 CRLF3 ATP5G3 HS3ST3A1 C12ORF75 ATP1B1 HRSP12 APOA1BP PIM3 TRMT11 RARS C7ORF36 MPST SLC2A10 GPBP1L1 VRK2 OSTALPHA TCF25 IKZF1 GBE1 CXORF26 NNMT GYPC IER3IP1 PXDN COPS5 ATP5J LPGAT1 …
Eye	2.72704e-08	6.32332e-07	62	FASTKD1 TUBB2A RP2 LSM1 C7ORF30 ZNHIT1 ADSL MTX2 LPCAT1 ZNF70 DVL1 CCDC151 LONP1 NISCH NUBP1 NDUFB11 FAM35A INHBA CCDC109A PDCL3 SF3B5 DOM3Z NSDHL NXNL1 FAM165B RPL7L1 C14ORF126 TP53INP2 TTC9C C6ORF48 DARS TATDN1 YARS2 MVP ARHGDIG HMGB3 SNX6 B4GALT3 MRPS23 MEA1 HR TIMM50 TMEM60 NDUFAF2 SC4MOL KPNB1 KIF17 SRPRB MRPS7 COMMD7 CUEDC2 UBE3A ETHE1 TSEN34 STAMBP C9ORF5 TRNP1 POLR3GL ISOC1 CCDC72 LSM10 L…
Pancreas	8.637e-08	1.8849e-06	45	MEF2A HIST1H2BK TMEM14C LILRB5 NAA20 NFKBIE RAD23A IGF2BP2 PROCR TMED10 FBXO7 NOP10 FAM101B CHCHD10 MAP1LC3B IAH1 PFDN6 PTOV1 ZMYND11 GJC3 MRPL14 RPIA ELMOD2 CCL19 C20ORF7 RAB34 GNA11 C19ORF70 EBI3 C2ORF64 MYL4 CEPT1 FBXW4 ITGB6 SDF4 SEC11C LGR4 GSN DGCR6 CA1 ZC4H2 NDUFB1 ALDH3A1 ANXA7 CD5
Kidney	1.22295e-07	2.52063e-06	92	GDF3 QPCTL XRCC6 HTRA2 LSM3 PRODH NFKBIA SCRIB VPS72 RILPL2 NAT14 GDE1 EPM2A KCNK3 GRK4 BNIP3 SLC25A1 NR2F2 ATP5I EIF1B TLE1 GRHPR NDUFA12 FAM114A1 CYP27B1 PPP2CB PCSK7 C1GALT1 NSA2 MAGEF1 FADS1 NPR2 ZNF664 IYD EFHA1 NLN ATP6AP1 RPS27L MRPS30 ELOVL1 FAHD1 NUDCD2 GHITM GATA6 TGFBI RPL36AL SLC33A1 TESK1 ZFAND3 ANAPC13 ITGB5 NKAIN4 DDX47 MTCH1 LYSMD3 ATP5J2 RYK MALT1 HEATR6 TXNDC12 HINT2 PAWR ACTR1A…
Lymph	1.65531e-07	3.2322e-06	33	FAM119A ZHX2 OLFML2A TMEM134 TGFBRAP1 MRPL47 C14ORF169 P2RY8 C1ORF50 ELK4 TMEM123 SLC35F5 ODC1 SRA1 ABHD14A YIPF4 IER2 BUD31 RANBP9 FBXL12 ARHGEF18 PAPD5 DGUOK PSMB10 C7ORF23 SFT2D2 FBXW11 GEMIN4 RCSD1 NDUFA6 ETF1 YWHAH C19ORF52
Ovarian carcinoma	2.02532e-07	3.75697e-06	2	TAF15 MYO1D
Promyelocytic leukemia	2.2194e-07	3.92093e-06	2	EID1 SNHG12
Ovary	2.37472e-07	4.00463e-06	63	HCCS RPL14 PLEKHM2 PGAM1 ACTG1 CLPTM1L TMEM147 KIAA1267 CLK2 ATXN10 NGFRAP1 ITFG3 SIPA1L2 MRPL45 CPSF3L COX7B RRAGA C1ORF131 KIAA2013 TOMM5 HOXA5 FBXO8 SSSCA1 NOC4L TMEM179B TAX1BP3 C14ORF153 C15ORF41 HSD11B1L PEX7 ACTR5 NDUFB10 AIFM1 RHBDD2 CCDC51 CHMP1B TBCA BTG3 PLEK2 MFSD5 C12ORF52 C17ORF75 ADPRHL1 NUMA1 EZR MYL6B OXCT2 EXOC3 C19ORF62 CD24 TNPO3 DPYSL3 FZD2 FBL XPNPEP1 HYI MRPL24 RNF114 MRFAP…
Bone marrow	2.44154e-07	3.9383e-06	37	LDHA SLC9A6 PPP2R5C ROMO1 C6ORF203 MAGED1 HIST1H2BN DHX38 DDOST HIGD1A DEFA4 ARV1 PARP4 ACN9 KIAA0040 SPG21 EXOSC7 TTC35 SCAP GNAS SRP9 POLR2L NUP93 FHL2 EDEM1 SUMO3 SUMO2 KIAA0020 SNRK MRPL19 ARMCX3 TRIP12 EXOC1 SELT NRAS KIAA1143 BNIP3L
Keratinocyte	6.58119e-07	1.01734e-05	5	TROVE2 RLTPR PADI3 S100A10 ATP2C1
Hepatoma	6.35264e-06	9.4269e-05	8	VPS54 KIAA1797 KLHL21 RFWD2 TBC1D8B PRPSAP1 PSMC5 TEX10
Colon adenocarcinoma	9.0153e-06	0.000128634	1	CAMLG
Adrenal gland	1.04981e-05	0.000144242	11	ZNF774 MRPL36 C9ORF46 TMEM133 PFDN2 CCDC53 FBXL5 MRPL17 USP38 KDM3A PHPT1
T-cell	3.27452e-05	0.000433787	6	LDHB C5ORF25 NDUFS4 RPLP1 SIT1 TMEM50A
Prostate	0.000214673	0.00274287	35	RPL17 RNASEK AURKAIP1 CHMP4A TMEM141 ZNF776 KRT80 LEPROT LUC7L3 STAG3L2 STAG3L3 AIG1 LIG4 CTNNA1 PNMA1 ZNF321 POTEG POTEE ANKMY2 UBE2E2 C4ORF34 PIGB COX17 C14ORF138 RAB4B ZBTB10 FLJ35220 AIMP2 PAK1IP1 GRSF1 CRIPAK MED31 DUSP1 C19ORF56 TRMT112
Coronary artery	0.000240088	0.00296504	1	XRCC5
Dendritic cell	0.000462205	0.00551756	4	B2M UBTD2 SS18L2 C16ORF61
Fibroblast	0.000651488	0.00752717	3	OAZ1 CRY1 MBTPS2
