# Supplementary material for: Comparative Transcriptome Analysis of Cell-Free Fetal RNA from Amniotic Fluid and RNA from Amniocytes in Uncomplicated Pregnancies
Source: PLoS One. 2015 Jul 16;10(7):e0132955. doi: 10.1371/journal.pone.0132955 (PMC4504687; doi:10.1371/journal.pone.0132955)
Supplement: S4 File — (XLSX) [file pone.0132955.s004.xlsx]

## Sheet: Table4
Term	Count	PValue	Benjamini	Number of gene
Skin	189	3.8211e-22	1.09666e-19	38	VPRBP ANKLE2 NAA10 INSIG1 GIT2 DCTN6 PPP2R3A C1ORF57 MRPL54 VDAC3 GPR172A CNPY2 PIH1D1 FHL3 RPL38 TAPBP TMEM167B MFGE8 TMEM106C STYXL1 B9D1 TH1L BMPR2 DSCR3 ANAPC11 MAPKAPK2 PSMB5 WIPI1 PSMD8 TBL1XR1 MRPS9 CARM1 KRT6C GLRX5 TOR1A SAP30BP TMED9 ID3
Muscle	106	1.05282e-18	1.5108e-16	9	SLC38A10 WDR45L PRKAG1 HSBP1 PXMP2 BANP ASNS PTP4A1 KPTN
Epithelium	224	2.13647e-15	2.01839e-13	31	C14ORF4 STAG2 BAZ1B TUBA4A TMEM184B OCIAD1 HSPH1 FOXC2 NUFIP1 RPL34 ZNF579 DNAJC5 DAP MYST2 XRN2 MYO1C LPP UIMC1 GTF2F1 PRKAR1A DAP3 MAD1L1 COPA RANBP3 PPP1R14B LARP7 TOM1 PRKD3 CHD4 INF2 TMC8
Uterus	164	3.98195e-15	2.86771e-13	41	DNAJB12 NUDT18 CAPNS1 STK25 NBAS ZNF440 BCL2L12 RIC8A TGFB1I1 MYL9 RPS27 ZNF428 MGAT4B B4GALT2 RFX5 IFI27L2 FBXO30 INO80B IP6K2 WBSCR16 UBE2C NDUFA11 RPL41 PMPCA SERP1 TMEM158 PDAP1 SF3B1 AP3M1 USP39 MICALL2 C9ORF6 SSRP1 NBPF10 SF3A2 MRPL23 DUSP3 RPL23 HNRNPUL1 AP2A1 ZBTB4
Placenta	266	1.19122e-14	6.81899e-13	172	HMGN4 UXS1 ILK RPLP1 TMUB1 FAU ATP6 STAG1 PLAUR PPP1CA RPS15 RPS13 AMFR TXN2 MTX1 ACP2 TAGLN2 RPS25 RPS26 RPS28 RPS20 SERF2 RPS23 PAIP2 SMAD4 COL16A1 RPS8 RPS7 COX3 COX1 RANBP10 SLC9A1 ADAR DPP3 BCKDK LIMA1 GPX1 VWA1 HYAL2 SLC3A2 MMP14 GMPS MYADM LRPAP1 EIF4A3 NUP205 VCAN NHP2 SEMA4A POLR2H TUFM CXCL1 CXCL2 TRIM16 ZDHHC18 COX7A2L SF3B3 GLIPR2 RPL30 CBR1 RPL32 COL6A1 PLEC TRMU BCKDHB CAPN2 ATRX CS…
Lung	218	2.22023e-14	1.06215e-12	42	MED28 F12 YARS C1ORF128 CRIP2 KIAA0174 FAM57A MRPL4 FLOT1 MRPL9 FARSB CYP2F1 POLR2E RPL37 METT11D1 FAM89B FZD7 STAT2 DPM3 CBX6 RNF141 HLA-C TIMM8B BCAP31 EMP1 IFITM2 GIPC1 UBAC1 RABGGTA MAFG TMEM173 PSMD7 LIMK2 TARS LEPREL1 EGLN2 TPM3 UCK2 SLC39A4 ERCC1 BAD VPS28
Cervix	61	7.15003e-10	2.28007e-08	2	RPL10A SSNA1
Pancreas	94	6.58086e-09	1.88871e-07	12	TSPAN9 SAMD4B TFPI FILIP1L FIS1 KLF16 RNPEPL1 TM9SF1 PAPD4 C11ORF74 CCL22 NDUFA3
Cervix carcinoma	48	9.52767e-09	2.48586e-07	1	RPL11
Ovary	82	1.9321e-08	4.62093e-07	15	NCS1 CSNK2A2 CLK2 CCDC101 SLC35E1 NDUFB7 SOX4 TRPT1 EPHB4 UBE2R2 TIMP1 ZFP36L1 TMEM127 TOMM5 IRF9
Eye	94	6.44623e-08	1.32148e-06	13	MRPS34 AUP1 NDUFB11 NME3 BNIP2 NFE2L1 FAM86C SF3B5 TRNP1 HNRNPA1 TULP3 PTP4A3 LSM10
Platelet	60	8.78634e-08	1.68112e-06	1	PDLIM1
Liver	157	4.54638e-07	7.24893e-06	29	RPLP2 L1CAM BSG PTBP1 OBSL1 GLT25D1 COX8A APEH CD55 INS-IGF2 NAP1L4 HAMP TMEM105 ANP32B GRHPR CARD10 CD82 RUVBL2 FKBP8 TRIB3 ACSL1 MT1E BCAS4 ARMC10 IGF2 CLPTM1 PEX11B GFPT1 CYP4F2
Brain	481	9.0777e-07	1.3712e-05	388	CROCC PLEKHM1 RPL13 VPS4A RPL12 PDHA1 DHX30 PTPRF MPDZ TADA2B BTBD7 RAD23A PPT2 ARF5 PVRL1 DNMT3B NAT15 PHB FXR2 GART EI24 ARF3 RGS5 MARCKSL1 LSM14A USP19 NISCH NUBP2 VKORC1 SH3PXD2A ZNF282 PI4KB EGFL8 TMSB4X EEF1D DOLPP1 USP24 KIAA1429 ALDH18A1 GANAB KIAA1958 RPL35 DGKD HSBP1L1 RPL27 PPP1R10 TRIM26 DNLZ CRIPAK RPL29 PHF17 ZNF362 RPS6KA2 PHF13 DGKZ SEZ6L2 AAK1 SND1 LRRC59 RALB RRAS EIF1 PQLC1 DDO…
Kidney	117	3.07807e-06	4.41694e-05	18	TUBB2B PIM1 SLC34A3 HES4 UNC13B ZFAND3 LFNG ATP5J2 OCIAD2 ZNF213 DPH2 CD151 NDUFS5 METRN POLR1D RPL36 SLC17A9
Lymph	62	9.35897e-06	0.000127898	4	TMEM134 PANK3 HADHA RNF41
Ovarian carcinoma	23	1.04001e-05	0.000135665	2	PQBP1 RPL10
Colon	92	5.21401e-05	0.000623331	38	CLDN4 PTPRJ C12ORF65 CSNK1G2 FBXL20 HNRNPR VSIG2 RPS19 RPS10 STC1 SNRPF WFDC2 RPL39 ITM2C RPL13AP5 PLAGL1 SH3BP5L FAM65A NAGPA FBXW5 RNASET2 UNC45A ETFA SLC12A1 FAM108A1 BOLA3 RPL26 LMNA RPL24 RPS6 RPS5 FAM108A4 RPL28 MT1X RPL21 POLDIP2 H3F3B SH3BP1
B-cell	28	0.000801517	0.00848703	2	C11ORF31 MED16
